# Supplementary material for: Development of a fluorescence-based assay for RecBCD activity using functional data analysis and design of experiments
Source: RSC Chem Biol. 2025 Mar 17;6(5):772–9. doi: 10.1039/d4cb00291a (PMC11955833; doi:10.1039/d4cb00291a)
Supplement: CB-006-D4CB00291A-s001 [file CB-006-D4CB00291A-s001.csv]

Condition	Quasi-Replicate	Replicate	RecBCD (nM)	DNA (ng/ul)	DTT (mM)	BSA (g/l)	Sodium Chloride (mM)	Potassium Chloride (mM)	Tris Ethanoate pH6 (mM)	Tris Ethanoate pH7 (mM)	Tris Ethanoate pH8 (mM)	MgCl2 (mM)	TotalVolume (ul)	Enable Enzyme	Enzyme Conc	QuantiFluor (% v/v)	Plate Name	ATP Final Desired (uM)	ATP 40uM (uM)	ATP 400uM (uM)	ATP 2000uM (uM)	ATP 4000uM (uM)	Monovalent Cation Source - Active	Monovalent Cation Source - Value	Tris Ethanoate Type - Active	Quasi-Condition	Run
1	1	1	0	3	1	5	73.5	0	20	0	0	10	80	0	1	0.44999999999999996	2	50	0	0	50	0	Sodium Chloride	1.47	Tris Ethanoate pH6	119	142
1	1	2	0	3	1	5	73.5	0	20	0	0	10	80	0	1	0.44999999999999996	2	50	0	0	50	0	Sodium Chloride	1.47	Tris Ethanoate pH6	27	669
1	1	3	0	3	1	5	73.5	0	20	0	0	10	80	0	1	0.44999999999999996	2	50	0	0	50	0	Sodium Chloride	1.47	Tris Ethanoate pH6	264	627
1	2	1	1	3	1	5	73.5	0	20	0	0	10	80	1	1	0.44999999999999996	2	50	0	0	50	0	Sodium Chloride	1.47	Tris Ethanoate pH6	119	696
1	2	2	1	3	1	5	73.5	0	20	0	0	10	80	1	1	0.44999999999999996	2	50	0	0	50	0	Sodium Chloride	1.47	Tris Ethanoate pH6	27	78
1	2	3	1	3	1	5	73.5	0	20	0	0	10	80	1	1	0.44999999999999996	2	50	0	0	50	0	Sodium Chloride	1.47	Tris Ethanoate pH6	264	440
2	1	1	0	5	0	0	0	88	0	0	20	20	40	0	2	0.75	1	10	0	10	0	0	Potassium Chloride	1.76	Tris Ethanoate pH8	332	123
2	1	2	0	5	0	0	0	88	0	0	20	20	40	0	2	0.75	1	10	0	10	0	0	Potassium Chloride	1.76	Tris Ethanoate pH8	325	504
2	1	3	0	5	0	0	0	88	0	0	20	20	40	0	2	0.75	1	10	0	10	0	0	Potassium Chloride	1.76	Tris Ethanoate pH8	340	77
2	2	1	2	5	0	0	0	88	0	0	20	20	40	1	2	0.75	1	10	0	10	0	0	Potassium Chloride	1.76	Tris Ethanoate pH8	332	314
2	2	2	2	5	0	0	0	88	0	0	20	20	40	1	2	0.75	1	10	0	10	0	0	Potassium Chloride	1.76	Tris Ethanoate pH8	325	112
2	2	3	2	5	0	0	0	88	0	0	20	20	40	1	2	0.75	1	10	0	10	0	0	Potassium Chloride	1.76	Tris Ethanoate pH8	340	234
3	1	1	0	2	1	0	34.391999999999996	0	0	0	20	10	60	0	2	0.3	2	1	1	0	0	0	Sodium Chloride	0.6098	Tris Ethanoate pH8	278	28
3	1	2	0	2	1	0	34.391999999999996	0	0	0	20	10	60	0	2	0.3	2	1	1	0	0	0	Sodium Chloride	0.6098	Tris Ethanoate pH8	34	274
3	1	3	0	2	1	0	34.391999999999996	0	0	0	20	10	60	0	2	0.3	2	1	1	0	0	0	Sodium Chloride	0.6098	Tris Ethanoate pH8	218	349
3	2	1	2	2	1	0	34.391999999999996	0	0	0	20	10	60	1	2	0.3	2	1	1	0	0	0	Sodium Chloride	0.6098	Tris Ethanoate pH8	278	4
3	2	2	2	2	1	0	34.391999999999996	0	0	0	20	10	60	1	2	0.3	2	1	1	0	0	0	Sodium Chloride	0.6098	Tris Ethanoate pH8	34	693
3	2	3	2	2	1	0	34.391999999999996	0	0	0	20	10	60	1	2	0.3	2	1	1	0	0	0	Sodium Chloride	0.6098	Tris Ethanoate pH8	218	117
4	1	1	0	3	0	0	0	75.64999999999999	20	0	0	10	40	0	2	0.44999999999999996	1	100	0	0	0	100	Potassium Chloride	1.513	Tris Ethanoate pH6	320	691
4	1	2	0	3	0	0	0	75.64999999999999	20	0	0	10	40	0	2	0.44999999999999996	1	100	0	0	0	100	Potassium Chloride	1.513	Tris Ethanoate pH6	25	533
4	1	3	0	3	0	0	0	75.64999999999999	20	0	0	10	40	0	2	0.44999999999999996	1	100	0	0	0	100	Potassium Chloride	1.513	Tris Ethanoate pH6	288	543
4	2	1	2	3	0	0	0	75.64999999999999	20	0	0	10	40	1	2	0.44999999999999996	1	100	0	0	0	100	Potassium Chloride	1.513	Tris Ethanoate pH6	320	60
4	2	2	2	3	0	0	0	75.64999999999999	20	0	0	10	40	1	2	0.44999999999999996	1	100	0	0	0	100	Potassium Chloride	1.513	Tris Ethanoate pH6	25	554
4	2	3	2	3	0	0	0	75.64999999999999	20	0	0	10	40	1	2	0.44999999999999996	1	100	0	0	0	100	Potassium Chloride	1.513	Tris Ethanoate pH6	288	516
5	1	1	0	5	0	30	0	52.7	0	20	0	20	40	0	2	0.75	1	1	1	0	0	0	Potassium Chloride	1.054	Tris Ethanoate pH7	26	661
5	1	2	0	5	0	30	0	52.7	0	20	0	20	40	0	2	0.75	1	1	1	0	0	0	Potassium Chloride	1.054	Tris Ethanoate pH7	50	179
5	1	3	0	5	0	30	0	52.7	0	20	0	20	40	0	2	0.75	1	1	1	0	0	0	Potassium Chloride	1.054	Tris Ethanoate pH7	57	48
5	2	1	2	5	0	30	0	52.7	0	20	0	20	40	1	2	0.75	1	1	1	0	0	0	Potassium Chloride	1.054	Tris Ethanoate pH7	26	160
5	2	2	2	5	0	30	0	52.7	0	20	0	20	40	1	2	0.75	1	1	1	0	0	0	Potassium Chloride	1.054	Tris Ethanoate pH7	50	451
5	2	3	2	5	0	30	0	52.7	0	20	0	20	40	1	2	0.75	1	1	1	0	0	0	Potassium Chloride	1.054	Tris Ethanoate pH7	57	610
6	1	1	0	2	1	0	0	18.904	20	0	0	1	80	0	1	0.3	2	1	1	0	0	0	Potassium Chloride	0.2226	Tris Ethanoate pH6	7	334
6	1	2	0	2	1	0	0	18.904	20	0	0	1	80	0	1	0.3	2	1	1	0	0	0	Potassium Chloride	0.2226	Tris Ethanoate pH6	114	532
6	1	3	0	2	1	0	0	18.904	20	0	0	1	80	0	1	0.3	2	1	1	0	0	0	Potassium Chloride	0.2226	Tris Ethanoate pH6	71	402
6	2	1	1	2	1	0	0	18.904	20	0	0	1	80	1	1	0.3	2	1	1	0	0	0	Potassium Chloride	0.2226	Tris Ethanoate pH6	7	184
6	2	2	1	2	1	0	0	18.904	20	0	0	1	80	1	1	0.3	2	1	1	0	0	0	Potassium Chloride	0.2226	Tris Ethanoate pH6	114	428
6	2	3	1	2	1	0	0	18.904	20	0	0	1	80	1	1	0.3	2	1	1	0	0	0	Potassium Chloride	0.2226	Tris Ethanoate pH6	71	457
7	1	1	0	2	1	0	0	93	0	20	0	20	60	0	2	0.3	2	10	0	10	0	0	Potassium Chloride	1.86	Tris Ethanoate pH7	56	544
7	1	2	0	2	1	0	0	93	0	20	0	20	60	0	2	0.3	2	10	0	10	0	0	Potassium Chloride	1.86	Tris Ethanoate pH7	301	482
7	1	3	0	2	1	0	0	93	0	20	0	20	60	0	2	0.3	2	10	0	10	0	0	Potassium Chloride	1.86	Tris Ethanoate pH7	145	715
7	2	1	2	2	1	0	0	93	0	20	0	20	60	1	2	0.3	2	10	0	10	0	0	Potassium Chloride	1.86	Tris Ethanoate pH7	56	172
7	2	2	2	2	1	0	0	93	0	20	0	20	60	1	2	0.3	2	10	0	10	0	0	Potassium Chloride	1.86	Tris Ethanoate pH7	301	578
7	2	3	2	2	1	0	0	93	0	20	0	20	60	1	2	0.3	2	10	0	10	0	0	Potassium Chloride	1.86	Tris Ethanoate pH7	145	499
8	1	1	0	5	1	5	0	38.272	0	0	20	10	60	0	1	0.75	1	1	1	0	0	0	Potassium Chloride	0.7068	Tris Ethanoate pH8	337	668
8	1	2	0	5	1	5	0	38.272	0	0	20	10	60	0	1	0.75	1	1	1	0	0	0	Potassium Chloride	0.7068	Tris Ethanoate pH8	93	121
8	1	3	0	5	1	5	0	38.272	0	0	20	10	60	0	1	0.75	1	1	1	0	0	0	Potassium Chloride	0.7068	Tris Ethanoate pH8	174	177
8	2	1	1	5	1	5	0	38.272	0	0	20	10	60	1	1	0.75	1	1	1	0	0	0	Potassium Chloride	0.7068	Tris Ethanoate pH8	337	468
8	2	2	1	5	1	5	0	38.272	0	0	20	10	60	1	1	0.75	1	1	1	0	0	0	Potassium Chloride	0.7068	Tris Ethanoate pH8	93	30
8	2	3	1	5	1	5	0	38.272	0	0	20	10	60	1	1	0.75	1	1	1	0	0	0	Potassium Chloride	0.7068	Tris Ethanoate pH8	174	159
9	1	1	0	5	1	0	0	30.06	0	20	0	20	80	0	2	0.75	1	10	0	10	0	0	Potassium Chloride	0.5015	Tris Ethanoate pH7	160	83
9	1	2	0	5	1	0	0	30.06	0	20	0	20	80	0	2	0.75	1	10	0	10	0	0	Potassium Chloride	0.5015	Tris Ethanoate pH7	180	250
9	1	3	0	5	1	0	0	30.06	0	20	0	20	80	0	2	0.75	1	10	0	10	0	0	Potassium Chloride	0.5015	Tris Ethanoate pH7	221	473
9	2	1	2	5	1	0	0	30.06	0	20	0	20	80	1	2	0.75	1	10	0	10	0	0	Potassium Chloride	0.5015	Tris Ethanoate pH7	160	101
9	2	2	2	5	1	0	0	30.06	0	20	0	20	80	1	2	0.75	1	10	0	10	0	0	Potassium Chloride	0.5015	Tris Ethanoate pH7	180	67
9	2	3	2	5	1	0	0	30.06	0	20	0	20	80	1	2	0.75	1	10	0	10	0	0	Potassium Chloride	0.5015	Tris Ethanoate pH7	221	699
10	1	1	0	2	0	30	96.19999999999999	0	20	0	0	20	60	0	2	0.3	1	50	0	0	50	0	Sodium Chloride	1.924	Tris Ethanoate pH6	115	447
10	1	2	0	2	0	30	96.19999999999999	0	20	0	0	20	60	0	2	0.3	1	50	0	0	50	0	Sodium Chloride	1.924	Tris Ethanoate pH6	352	389
10	1	3	0	2	0	30	96.19999999999999	0	20	0	0	20	60	0	2	0.3	1	50	0	0	50	0	Sodium Chloride	1.924	Tris Ethanoate pH6	52	472
10	2	1	2	2	0	30	96.19999999999999	0	20	0	0	20	60	1	2	0.3	1	50	0	0	50	0	Sodium Chloride	1.924	Tris Ethanoate pH6	115	7
10	2	2	2	2	0	30	96.19999999999999	0	20	0	0	20	60	1	2	0.3	1	50	0	0	50	0	Sodium Chloride	1.924	Tris Ethanoate pH6	352	618
10	2	3	2	2	0	30	96.19999999999999	0	20	0	0	20	60	1	2	0.3	1	50	0	0	50	0	Sodium Chloride	1.924	Tris Ethanoate pH6	52	144
11	1	1	0	5	0	5	33.980000000000004	0	20	0	0	1	40	0	1	0.75	1	50	0	0	50	0	Sodium Chloride	0.5995	Tris Ethanoate pH6	261	288
11	1	2	0	5	0	5	33.980000000000004	0	20	0	0	1	40	0	1	0.75	1	50	0	0	50	0	Sodium Chloride	0.5995	Tris Ethanoate pH6	248	194
11	1	3	0	5	0	5	33.980000000000004	0	20	0	0	1	40	0	1	0.75	1	50	0	0	50	0	Sodium Chloride	0.5995	Tris Ethanoate pH6	239	446
11	2	1	1	5	0	5	33.980000000000004	0	20	0	0	1	40	1	1	0.75	1	50	0	0	50	0	Sodium Chloride	0.5995	Tris Ethanoate pH6	261	220
11	2	2	1	5	0	5	33.980000000000004	0	20	0	0	1	40	1	1	0.75	1	50	0	0	50	0	Sodium Chloride	0.5995	Tris Ethanoate pH6	248	52
11	2	3	1	5	0	5	33.980000000000004	0	20	0	0	1	40	1	1	0.75	1	50	0	0	50	0	Sodium Chloride	0.5995	Tris Ethanoate pH6	239	453
12	1	1	0	4	0	30	30.887999999999998	0	20	0	0	1	60	0	2	0.6	1	1	1	0	0	0	Sodium Chloride	0.5222	Tris Ethanoate pH6	36	81
12	1	2	0	4	0	30	30.887999999999998	0	20	0	0	1	60	0	2	0.6	1	1	1	0	0	0	Sodium Chloride	0.5222	Tris Ethanoate pH6	110	538
12	1	3	0	4	0	30	30.887999999999998	0	20	0	0	1	60	0	2	0.6	1	1	1	0	0	0	Sodium Chloride	0.5222	Tris Ethanoate pH6	135	54
12	2	1	2	4	0	30	30.887999999999998	0	20	0	0	1	60	1	2	0.6	1	1	1	0	0	0	Sodium Chloride	0.5222	Tris Ethanoate pH6	36	264
12	2	2	2	4	0	30	30.887999999999998	0	20	0	0	1	60	1	2	0.6	1	1	1	0	0	0	Sodium Chloride	0.5222	Tris Ethanoate pH6	110	632
12	2	3	2	4	0	30	30.887999999999998	0	20	0	0	1	60	1	2	0.6	1	1	1	0	0	0	Sodium Chloride	0.5222	Tris Ethanoate pH6	135	320
13	1	1	0	5	0	30	89.5	0	0	0	20	20	80	0	2	0.75	2	10	0	10	0	0	Sodium Chloride	1.79	Tris Ethanoate pH8	82	49
13	1	2	0	5	0	30	89.5	0	0	0	20	20	80	0	2	0.75	2	10	0	10	0	0	Sodium Chloride	1.79	Tris Ethanoate pH8	4	243
13	1	3	0	5	0	30	89.5	0	0	0	20	20	80	0	2	0.75	2	10	0	10	0	0	Sodium Chloride	1.79	Tris Ethanoate pH8	345	459
13	2	1	2	5	0	30	89.5	0	0	0	20	20	80	1	2	0.75	2	10	0	10	0	0	Sodium Chloride	1.79	Tris Ethanoate pH8	82	406
13	2	2	2	5	0	30	89.5	0	0	0	20	20	80	1	2	0.75	2	10	0	10	0	0	Sodium Chloride	1.79	Tris Ethanoate pH8	4	187
13	2	3	2	5	0	30	89.5	0	0	0	20	20	80	1	2	0.75	2	10	0	10	0	0	Sodium Chloride	1.79	Tris Ethanoate pH8	345	548
14	1	1	0	3	1	30	0	51.9	20	0	0	1	40	0	2	0.44999999999999996	2	100	0	0	0	100	Potassium Chloride	1.038	Tris Ethanoate pH6	48	58
14	1	2	0	3	1	30	0	51.9	20	0	0	1	40	0	2	0.44999999999999996	2	100	0	0	0	100	Potassium Chloride	1.038	Tris Ethanoate pH6	355	212
14	1	3	0	3	1	30	0	51.9	20	0	0	1	40	0	2	0.44999999999999996	2	100	0	0	0	100	Potassium Chloride	1.038	Tris Ethanoate pH6	281	133
14	2	1	2	3	1	30	0	51.9	20	0	0	1	40	1	2	0.44999999999999996	2	100	0	0	0	100	Potassium Chloride	1.038	Tris Ethanoate pH6	48	467
14	2	2	2	3	1	30	0	51.9	20	0	0	1	40	1	2	0.44999999999999996	2	100	0	0	0	100	Potassium Chloride	1.038	Tris Ethanoate pH6	355	375
14	2	3	2	3	1	30	0	51.9	20	0	0	1	40	1	2	0.44999999999999996	2	100	0	0	0	100	Potassium Chloride	1.038	Tris Ethanoate pH6	281	299
15	1	1	0	3	1	0	0	33.184	0	20	0	1	60	0	1	0.44999999999999996	2	100	0	0	0	100	Potassium Chloride	0.5796	Tris Ethanoate pH7	108	156
15	1	2	0	3	1	0	0	33.184	0	20	0	1	60	0	1	0.44999999999999996	2	100	0	0	0	100	Potassium Chloride	0.5796	Tris Ethanoate pH7	206	490
15	1	3	0	3	1	0	0	33.184	0	20	0	1	60	0	1	0.44999999999999996	2	100	0	0	0	100	Potassium Chloride	0.5796	Tris Ethanoate pH7	346	68
15	2	1	1	3	1	0	0	33.184	0	20	0	1	60	1	1	0.44999999999999996	2	100	0	0	0	100	Potassium Chloride	0.5796	Tris Ethanoate pH7	108	154
15	2	2	1	3	1	0	0	33.184	0	20	0	1	60	1	1	0.44999999999999996	2	100	0	0	0	100	Potassium Chloride	0.5796	Tris Ethanoate pH7	206	249
15	2	3	1	3	1	0	0	33.184	0	20	0	1	60	1	1	0.44999999999999996	2	100	0	0	0	100	Potassium Chloride	0.5796	Tris Ethanoate pH7	346	283
16	1	1	0	2	1	5	0	50.55	20	0	0	20	60	0	1	0.3	1	50	0	0	50	0	Potassium Chloride	1.011	Tris Ethanoate pH6	312	303
16	1	2	0	2	1	5	0	50.55	20	0	0	20	60	0	1	0.3	1	50	0	0	50	0	Potassium Chloride	1.011	Tris Ethanoate pH6	146	505
16	1	3	0	2	1	5	0	50.55	20	0	0	20	60	0	1	0.3	1	50	0	0	50	0	Potassium Chloride	1.011	Tris Ethanoate pH6	357	652
16	2	1	1	2	1	5	0	50.55	20	0	0	20	60	1	1	0.3	1	50	0	0	50	0	Potassium Chloride	1.011	Tris Ethanoate pH6	312	577
16	2	2	1	2	1	5	0	50.55	20	0	0	20	60	1	1	0.3	1	50	0	0	50	0	Potassium Chloride	1.011	Tris Ethanoate pH6	146	579
16	2	3	1	2	1	5	0	50.55	20	0	0	20	60	1	1	0.3	1	50	0	0	50	0	Potassium Chloride	1.011	Tris Ethanoate pH6	357	404
17	1	1	0	2	1	5	54.65	0	20	0	0	1	80	0	1	0.3	1	50	0	0	50	0	Sodium Chloride	1.093	Tris Ethanoate pH6	117	188
17	1	2	0	2	1	5	54.65	0	20	0	0	1	80	0	1	0.3	1	50	0	0	50	0	Sodium Chloride	1.093	Tris Ethanoate pH6	296	400
17	1	3	0	2	1	5	54.65	0	20	0	0	1	80	0	1	0.3	1	50	0	0	50	0	Sodium Chloride	1.093	Tris Ethanoate pH6	14	113
17	2	1	1	2	1	5	54.65	0	20	0	0	1	80	1	1	0.3	1	50	0	0	50	0	Sodium Chloride	1.093	Tris Ethanoate pH6	117	611
17	2	2	1	2	1	5	54.65	0	20	0	0	1	80	1	1	0.3	1	50	0	0	50	0	Sodium Chloride	1.093	Tris Ethanoate pH6	296	186
17	2	3	1	2	1	5	54.65	0	20	0	0	1	80	1	1	0.3	1	50	0	0	50	0	Sodium Chloride	1.093	Tris Ethanoate pH6	14	306
18	1	1	0	3	1	5	80.9	0	0	0	20	1	60	0	1	0.44999999999999996	1	10	0	10	0	0	Sodium Chloride	1.618	Tris Ethanoate pH8	29	542
18	1	2	0	3	1	5	80.9	0	0	0	20	1	60	0	1	0.44999999999999996	1	10	0	10	0	0	Sodium Chloride	1.618	Tris Ethanoate pH8	201	292
18	1	3	0	3	1	5	80.9	0	0	0	20	1	60	0	1	0.44999999999999996	1	10	0	10	0	0	Sodium Chloride	1.618	Tris Ethanoate pH8	59	339
18	2	1	1	3	1	5	80.9	0	0	0	20	1	60	1	1	0.44999999999999996	1	10	0	10	0	0	Sodium Chloride	1.618	Tris Ethanoate pH8	29	182
18	2	2	1	3	1	5	80.9	0	0	0	20	1	60	1	1	0.44999999999999996	1	10	0	10	0	0	Sodium Chloride	1.618	Tris Ethanoate pH8	201	24
18	2	3	1	3	1	5	80.9	0	0	0	20	1	60	1	1	0.44999999999999996	1	10	0	10	0	0	Sodium Chloride	1.618	Tris Ethanoate pH8	59	646
19	1	1	0	2	0	0	0	22.02	0	20	0	1	40	0	2	0.3	1	100	0	0	0	100	Potassium Chloride	0.3005	Tris Ethanoate pH7	37	377
19	1	2	0	2	0	0	0	22.02	0	20	0	1	40	0	2	0.3	1	100	0	0	0	100	Potassium Chloride	0.3005	Tris Ethanoate pH7	67	98
19	1	3	0	2	0	0	0	22.02	0	20	0	1	40	0	2	0.3	1	100	0	0	0	100	Potassium Chloride	0.3005	Tris Ethanoate pH7	1	92
19	2	1	2	2	0	0	0	22.02	0	20	0	1	40	1	2	0.3	1	100	0	0	0	100	Potassium Chloride	0.3005	Tris Ethanoate pH7	37	153
19	2	2	2	2	0	0	0	22.02	0	20	0	1	40	1	2	0.3	1	100	0	0	0	100	Potassium Chloride	0.3005	Tris Ethanoate pH7	67	190
19	2	3	2	2	0	0	0	22.02	0	20	0	1	40	1	2	0.3	1	100	0	0	0	100	Potassium Chloride	0.3005	Tris Ethanoate pH7	1	321
20	1	1	0	5	1	0	92	0	0	20	0	10	60	0	1	0.75	1	50	0	0	50	0	Sodium Chloride	1.84	Tris Ethanoate pH7	148	171
20	1	2	0	5	1	0	92	0	0	20	0	10	60	0	1	0.75	1	50	0	0	50	0	Sodium Chloride	1.84	Tris Ethanoate pH7	40	272
20	1	3	0	5	1	0	92	0	0	20	0	10	60	0	1	0.75	1	50	0	0	50	0	Sodium Chloride	1.84	Tris Ethanoate pH7	282	710
20	2	1	1	5	1	0	92	0	0	20	0	10	60	1	1	0.75	1	50	0	0	50	0	Sodium Chloride	1.84	Tris Ethanoate pH7	148	38
20	2	2	1	5	1	0	92	0	0	20	0	10	60	1	1	0.75	1	50	0	0	50	0	Sodium Chloride	1.84	Tris Ethanoate pH7	40	267
20	2	3	1	5	1	0	92	0	0	20	0	10	60	1	1	0.75	1	50	0	0	50	0	Sodium Chloride	1.84	Tris Ethanoate pH7	282	53
21	1	1	0	2	1	5	36.284	0	0	0	20	10	60	0	2	0.3	2	10	0	10	0	0	Sodium Chloride	0.6571	Tris Ethanoate pH8	269	268
21	1	2	0	2	1	5	36.284	0	0	0	20	10	60	0	2	0.3	2	10	0	10	0	0	Sodium Chloride	0.6571	Tris Ethanoate pH8	257	479
21	1	3	0	2	1	5	36.284	0	0	0	20	10	60	0	2	0.3	2	10	0	10	0	0	Sodium Chloride	0.6571	Tris Ethanoate pH8	243	63
21	2	1	2	2	1	5	36.284	0	0	0	20	10	60	1	2	0.3	2	10	0	10	0	0	Sodium Chloride	0.6571	Tris Ethanoate pH8	269	195
21	2	2	2	2	1	5	36.284	0	0	0	20	10	60	1	2	0.3	2	10	0	10	0	0	Sodium Chloride	0.6571	Tris Ethanoate pH8	257	657
21	2	3	2	2	1	5	36.284	0	0	0	20	10	60	1	2	0.3	2	10	0	10	0	0	Sodium Chloride	0.6571	Tris Ethanoate pH8	243	414
22	1	1	0	5	0	30	14.932	0	0	20	0	20	60	0	1	0.75	1	100	0	0	0	100	Sodium Chloride	0.1233	Tris Ethanoate pH7	195	509
22	1	2	0	5	0	30	14.932	0	0	20	0	20	60	0	1	0.75	1	100	0	0	0	100	Sodium Chloride	0.1233	Tris Ethanoate pH7	338	369
22	1	3	0	5	0	30	14.932	0	0	20	0	20	60	0	1	0.75	1	100	0	0	0	100	Sodium Chloride	0.1233	Tris Ethanoate pH7	241	486
22	2	1	1	5	0	30	14.932	0	0	20	0	20	60	1	1	0.75	1	100	0	0	0	100	Sodium Chloride	0.1233	Tris Ethanoate pH7	195	363
22	2	2	1	5	0	30	14.932	0	0	20	0	20	60	1	1	0.75	1	100	0	0	0	100	Sodium Chloride	0.1233	Tris Ethanoate pH7	338	435
22	2	3	1	5	0	30	14.932	0	0	20	0	20	60	1	1	0.75	1	100	0	0	0	100	Sodium Chloride	0.1233	Tris Ethanoate pH7	241	430
23	1	1	0	3	0	0	46.58	0	0	0	20	10	80	0	1	0.44999999999999996	2	100	0	0	0	100	Sodium Chloride	0.9145	Tris Ethanoate pH8	334	70
23	1	2	0	3	0	0	46.58	0	0	0	20	10	80	0	1	0.44999999999999996	2	100	0	0	0	100	Sodium Chloride	0.9145	Tris Ethanoate pH8	210	686
23	1	3	0	3	0	0	46.58	0	0	0	20	10	80	0	1	0.44999999999999996	2	100	0	0	0	100	Sodium Chloride	0.9145	Tris Ethanoate pH8	280	654
23	2	1	1	3	0	0	46.58	0	0	0	20	10	80	1	1	0.44999999999999996	2	100	0	0	0	100	Sodium Chloride	0.9145	Tris Ethanoate pH8	334	576
23	2	2	1	3	0	0	46.58	0	0	0	20	10	80	1	1	0.44999999999999996	2	100	0	0	0	100	Sodium Chloride	0.9145	Tris Ethanoate pH8	210	619
23	2	3	1	3	0	0	46.58	0	0	0	20	10	80	1	1	0.44999999999999996	2	100	0	0	0	100	Sodium Chloride	0.9145	Tris Ethanoate pH8	280	94
24	1	1	0	2	1	30	29.116	0	0	20	0	1	80	0	1	0.3	2	50	0	0	50	0	Sodium Chloride	0.4779	Tris Ethanoate pH7	109	104
24	1	2	0	2	1	30	29.116	0	0	20	0	1	80	0	1	0.3	2	50	0	0	50	0	Sodium Chloride	0.4779	Tris Ethanoate pH7	292	370
24	1	3	0	2	1	30	29.116	0	0	20	0	1	80	0	1	0.3	2	50	0	0	50	0	Sodium Chloride	0.4779	Tris Ethanoate pH7	274	252
24	2	1	1	2	1	30	29.116	0	0	20	0	1	80	1	1	0.3	2	50	0	0	50	0	Sodium Chloride	0.4779	Tris Ethanoate pH7	109	705
24	2	2	1	2	1	30	29.116	0	0	20	0	1	80	1	1	0.3	2	50	0	0	50	0	Sodium Chloride	0.4779	Tris Ethanoate pH7	292	238
24	2	3	1	2	1	30	29.116	0	0	20	0	1	80	1	1	0.3	2	50	0	0	50	0	Sodium Chloride	0.4779	Tris Ethanoate pH7	274	681
25	1	1	0	5	0	5	44.300000000000004	0	20	0	0	1	60	0	1	0.75	1	50	0	0	50	0	Sodium Chloride	0.8575	Tris Ethanoate pH6	202	76
25	1	2	0	5	0	5	44.300000000000004	0	20	0	0	1	60	0	1	0.75	1	50	0	0	50	0	Sodium Chloride	0.8575	Tris Ethanoate pH6	353	183
25	1	3	0	5	0	5	44.300000000000004	0	20	0	0	1	60	0	1	0.75	1	50	0	0	50	0	Sodium Chloride	0.8575	Tris Ethanoate pH6	329	360
25	2	1	1	5	0	5	44.300000000000004	0	20	0	0	1	60	1	1	0.75	1	50	0	0	50	0	Sodium Chloride	0.8575	Tris Ethanoate pH6	202	675
25	2	2	1	5	0	5	44.300000000000004	0	20	0	0	1	60	1	1	0.75	1	50	0	0	50	0	Sodium Chloride	0.8575	Tris Ethanoate pH6	353	395
25	2	3	1	5	0	5	44.300000000000004	0	20	0	0	1	60	1	1	0.75	1	50	0	0	50	0	Sodium Chloride	0.8575	Tris Ethanoate pH6	329	674
26	1	1	0	3	1	30	25.588	0	20	0	0	1	40	0	2	0.44999999999999996	1	50	0	0	50	0	Sodium Chloride	0.3897	Tris Ethanoate pH6	309	419
26	1	2	0	3	1	30	25.588	0	20	0	0	1	40	0	2	0.44999999999999996	1	50	0	0	50	0	Sodium Chloride	0.3897	Tris Ethanoate pH6	229	355
26	1	3	0	3	1	30	25.588	0	20	0	0	1	40	0	2	0.44999999999999996	1	50	0	0	50	0	Sodium Chloride	0.3897	Tris Ethanoate pH6	303	639
26	2	1	2	3	1	30	25.588	0	20	0	0	1	40	1	2	0.44999999999999996	1	50	0	0	50	0	Sodium Chloride	0.3897	Tris Ethanoate pH6	309	702
26	2	2	2	3	1	30	25.588	0	20	0	0	1	40	1	2	0.44999999999999996	1	50	0	0	50	0	Sodium Chloride	0.3897	Tris Ethanoate pH6	229	670
26	2	3	2	3	1	30	25.588	0	20	0	0	1	40	1	2	0.44999999999999996	1	50	0	0	50	0	Sodium Chloride	0.3897	Tris Ethanoate pH6	303	407
27	1	1	0	3	1	5	0	47.275999999999996	0	0	20	1	60	0	2	0.44999999999999996	1	100	0	0	0	100	Potassium Chloride	0.9319	Tris Ethanoate pH8	316	437
27	1	2	0	3	1	5	0	47.275999999999996	0	0	20	1	60	0	2	0.44999999999999996	1	100	0	0	0	100	Potassium Chloride	0.9319	Tris Ethanoate pH8	118	109
27	1	3	0	3	1	5	0	47.275999999999996	0	0	20	1	60	0	2	0.44999999999999996	1	100	0	0	0	100	Potassium Chloride	0.9319	Tris Ethanoate pH8	294	253
27	2	1	2	3	1	5	0	47.275999999999996	0	0	20	1	60	1	2	0.44999999999999996	1	100	0	0	0	100	Potassium Chloride	0.9319	Tris Ethanoate pH8	316	631
27	2	2	2	3	1	5	0	47.275999999999996	0	0	20	1	60	1	2	0.44999999999999996	1	100	0	0	0	100	Potassium Chloride	0.9319	Tris Ethanoate pH8	118	550
27	2	3	2	3	1	5	0	47.275999999999996	0	0	20	1	60	1	2	0.44999999999999996	1	100	0	0	0	100	Potassium Chloride	0.9319	Tris Ethanoate pH8	294	684
28	1	1	0	2	1	30	57.95	0	0	20	0	1	80	0	1	0.3	2	1	1	0	0	0	Sodium Chloride	1.159	Tris Ethanoate pH7	68	270
28	1	2	0	2	1	30	57.95	0	0	20	0	1	80	0	1	0.3	2	1	1	0	0	0	Sodium Chloride	1.159	Tris Ethanoate pH7	116	373
28	1	3	0	2	1	30	57.95	0	0	20	0	1	80	0	1	0.3	2	1	1	0	0	0	Sodium Chloride	1.159	Tris Ethanoate pH7	63	198
28	2	1	1	2	1	30	57.95	0	0	20	0	1	80	1	1	0.3	2	1	1	0	0	0	Sodium Chloride	1.159	Tris Ethanoate pH7	68	376
28	2	2	1	2	1	30	57.95	0	0	20	0	1	80	1	1	0.3	2	1	1	0	0	0	Sodium Chloride	1.159	Tris Ethanoate pH7	116	529
28	2	3	1	2	1	30	57.95	0	0	20	0	1	80	1	1	0.3	2	1	1	0	0	0	Sodium Chloride	1.159	Tris Ethanoate pH7	63	247
29	1	1	0	4	0	0	95.05000000000001	0	20	0	0	10	80	0	1	0.6	1	50	0	0	50	0	Sodium Chloride	1.901	Tris Ethanoate pH6	166	235
29	1	2	0	4	0	0	95.05000000000001	0	20	0	0	10	80	0	1	0.6	1	50	0	0	50	0	Sodium Chloride	1.901	Tris Ethanoate pH6	258	192
29	1	3	0	4	0	0	95.05000000000001	0	20	0	0	10	80	0	1	0.6	1	50	0	0	50	0	Sodium Chloride	1.901	Tris Ethanoate pH6	227	507
29	2	1	1	4	0	0	95.05000000000001	0	20	0	0	10	80	1	1	0.6	1	50	0	0	50	0	Sodium Chloride	1.901	Tris Ethanoate pH6	166	277
29	2	2	1	4	0	0	95.05000000000001	0	20	0	0	10	80	1	1	0.6	1	50	0	0	50	0	Sodium Chloride	1.901	Tris Ethanoate pH6	258	124
29	2	3	1	4	0	0	95.05000000000001	0	20	0	0	10	80	1	1	0.6	1	50	0	0	50	0	Sodium Chloride	1.901	Tris Ethanoate pH6	227	641
30	1	1	0	4	0	5	37.216	0	0	0	20	20	60	0	2	0.6	1	1	1	0	0	0	Sodium Chloride	0.6804	Tris Ethanoate pH8	88	644
30	1	2	0	4	0	5	37.216	0	0	0	20	20	60	0	2	0.6	1	1	1	0	0	0	Sodium Chloride	0.6804	Tris Ethanoate pH8	276	476
30	1	3	0	4	0	5	37.216	0	0	0	20	20	60	0	2	0.6	1	1	1	0	0	0	Sodium Chloride	0.6804	Tris Ethanoate pH8	207	500
30	2	1	2	4	0	5	37.216	0	0	0	20	20	60	1	2	0.6	1	1	1	0	0	0	Sodium Chloride	0.6804	Tris Ethanoate pH8	88	338
30	2	2	2	4	0	5	37.216	0	0	0	20	20	60	1	2	0.6	1	1	1	0	0	0	Sodium Chloride	0.6804	Tris Ethanoate pH8	276	564
30	2	3	2	4	0	5	37.216	0	0	0	20	20	60	1	2	0.6	1	1	1	0	0	0	Sodium Chloride	0.6804	Tris Ethanoate pH8	207	594
31	1	1	0	3	1	30	48.7	0	0	20	0	10	60	0	2	0.44999999999999996	2	50	0	0	50	0	Sodium Chloride	0.9675	Tris Ethanoate pH7	324	193
31	1	2	0	3	1	30	48.7	0	0	20	0	10	60	0	2	0.44999999999999996	2	50	0	0	50	0	Sodium Chloride	0.9675	Tris Ethanoate pH7	122	178
31	1	3	0	3	1	30	48.7	0	0	20	0	10	60	0	2	0.44999999999999996	2	50	0	0	50	0	Sodium Chloride	0.9675	Tris Ethanoate pH7	177	595
31	2	1	2	3	1	30	48.7	0	0	20	0	10	60	1	2	0.44999999999999996	2	50	0	0	50	0	Sodium Chloride	0.9675	Tris Ethanoate pH7	324	645
31	2	2	2	3	1	30	48.7	0	0	20	0	10	60	1	2	0.44999999999999996	2	50	0	0	50	0	Sodium Chloride	0.9675	Tris Ethanoate pH7	122	206
31	2	3	2	3	1	30	48.7	0	0	20	0	10	60	1	2	0.44999999999999996	2	50	0	0	50	0	Sodium Chloride	0.9675	Tris Ethanoate pH7	177	574
32	1	1	0	4	1	0	70.55	0	0	0	20	20	80	0	2	0.6	1	10	0	10	0	0	Sodium Chloride	1.411	Tris Ethanoate pH8	167	648
32	1	2	0	4	1	0	70.55	0	0	0	20	20	80	0	2	0.6	1	10	0	10	0	0	Sodium Chloride	1.411	Tris Ethanoate pH8	284	361
32	1	3	0	4	1	0	70.55	0	0	0	20	20	80	0	2	0.6	1	10	0	10	0	0	Sodium Chloride	1.411	Tris Ethanoate pH8	39	265
32	2	1	2	4	1	0	70.55	0	0	0	20	20	80	1	2	0.6	1	10	0	10	0	0	Sodium Chloride	1.411	Tris Ethanoate pH8	167	132
32	2	2	2	4	1	0	70.55	0	0	0	20	20	80	1	2	0.6	1	10	0	10	0	0	Sodium Chloride	1.411	Tris Ethanoate pH8	284	513
32	2	3	2	4	1	0	70.55	0	0	0	20	20	80	1	2	0.6	1	10	0	10	0	0	Sodium Chloride	1.411	Tris Ethanoate pH8	39	701
33	1	1	0	2	0	5	0	32.352	0	0	20	20	80	0	2	0.3	1	50	0	0	50	0	Potassium Chloride	0.5588	Tris Ethanoate pH8	170	535
33	1	2	0	2	0	5	0	32.352	0	0	20	20	80	0	2	0.3	1	50	0	0	50	0	Potassium Chloride	0.5588	Tris Ethanoate pH8	260	185
33	1	3	0	2	0	5	0	32.352	0	0	20	20	80	0	2	0.3	1	50	0	0	50	0	Potassium Chloride	0.5588	Tris Ethanoate pH8	193	304
33	2	1	2	2	0	5	0	32.352	0	0	20	20	80	1	2	0.3	1	50	0	0	50	0	Potassium Chloride	0.5588	Tris Ethanoate pH8	170	217
33	2	2	2	2	0	5	0	32.352	0	0	20	20	80	1	2	0.3	1	50	0	0	50	0	Potassium Chloride	0.5588	Tris Ethanoate pH8	260	44
33	2	3	2	2	0	5	0	32.352	0	0	20	20	80	1	2	0.3	1	50	0	0	50	0	Potassium Chloride	0.5588	Tris Ethanoate pH8	193	445
34	1	1	0	2	1	5	40.184	0	20	0	0	10	40	0	1	0.3	2	100	0	0	0	100	Sodium Chloride	0.7546	Tris Ethanoate pH6	175	463
34	1	2	0	2	1	5	40.184	0	20	0	0	10	40	0	1	0.3	2	100	0	0	0	100	Sodium Chloride	0.7546	Tris Ethanoate pH6	306	282
34	1	3	0	2	1	5	40.184	0	20	0	0	10	40	0	1	0.3	2	100	0	0	0	100	Sodium Chloride	0.7546	Tris Ethanoate pH6	266	475
34	2	1	1	2	1	5	40.184	0	20	0	0	10	40	1	1	0.3	2	100	0	0	0	100	Sodium Chloride	0.7546	Tris Ethanoate pH6	175	690
34	2	2	1	2	1	5	40.184	0	20	0	0	10	40	1	1	0.3	2	100	0	0	0	100	Sodium Chloride	0.7546	Tris Ethanoate pH6	306	236
34	2	3	1	2	1	5	40.184	0	20	0	0	10	40	1	1	0.3	2	100	0	0	0	100	Sodium Chloride	0.7546	Tris Ethanoate pH6	266	566
35	1	1	0	2	0	30	0	88.44999999999999	20	0	0	1	40	0	2	0.3	1	50	0	0	50	0	Potassium Chloride	1.769	Tris Ethanoate pH6	143	332
35	1	2	0	2	0	30	0	88.44999999999999	20	0	0	1	40	0	2	0.3	1	50	0	0	50	0	Potassium Chloride	1.769	Tris Ethanoate pH6	46	163
35	1	3	0	2	0	30	0	88.44999999999999	20	0	0	1	40	0	2	0.3	1	50	0	0	50	0	Potassium Chloride	1.769	Tris Ethanoate pH6	184	585
35	2	1	2	2	0	30	0	88.44999999999999	20	0	0	1	40	1	2	0.3	1	50	0	0	50	0	Potassium Chloride	1.769	Tris Ethanoate pH6	143	16
35	2	2	2	2	0	30	0	88.44999999999999	20	0	0	1	40	1	2	0.3	1	50	0	0	50	0	Potassium Chloride	1.769	Tris Ethanoate pH6	46	582
35	2	3	2	2	0	30	0	88.44999999999999	20	0	0	1	40	1	2	0.3	1	50	0	0	50	0	Potassium Chloride	1.769	Tris Ethanoate pH6	184	51
36	1	1	0	4	0	30	0	24.584	0	0	20	20	40	0	2	0.6	1	50	0	0	50	0	Potassium Chloride	0.3646	Tris Ethanoate pH8	176	164
36	1	2	0	4	0	30	0	24.584	0	0	20	20	40	0	2	0.6	1	50	0	0	50	0	Potassium Chloride	0.3646	Tris Ethanoate pH8	299	511
36	1	3	0	4	0	30	0	24.584	0	0	20	20	40	0	2	0.6	1	50	0	0	50	0	Potassium Chloride	0.3646	Tris Ethanoate pH8	213	575
36	2	1	2	4	0	30	0	24.584	0	0	20	20	40	1	2	0.6	1	50	0	0	50	0	Potassium Chloride	0.3646	Tris Ethanoate pH8	176	380
36	2	2	2	4	0	30	0	24.584	0	0	20	20	40	1	2	0.6	1	50	0	0	50	0	Potassium Chloride	0.3646	Tris Ethanoate pH8	299	200
36	2	3	2	4	0	30	0	24.584	0	0	20	20	40	1	2	0.6	1	50	0	0	50	0	Potassium Chloride	0.3646	Tris Ethanoate pH8	213	606
37	1	1	0	3	1	5	48.432	0	0	0	20	10	80	0	1	0.44999999999999996	1	10	0	10	0	0	Sodium Chloride	0.9608	Tris Ethanoate pH8	267	600
37	1	2	0	3	1	5	48.432	0	0	0	20	10	80	0	1	0.44999999999999996	1	10	0	10	0	0	Sodium Chloride	0.9608	Tris Ethanoate pH8	344	256
37	1	3	0	3	1	5	48.432	0	0	0	20	10	80	0	1	0.44999999999999996	1	10	0	10	0	0	Sodium Chloride	0.9608	Tris Ethanoate pH8	347	59
37	2	1	1	3	1	5	48.432	0	0	0	20	10	80	1	1	0.44999999999999996	1	10	0	10	0	0	Sodium Chloride	0.9608	Tris Ethanoate pH8	267	11
37	2	2	1	3	1	5	48.432	0	0	0	20	10	80	1	1	0.44999999999999996	1	10	0	10	0	0	Sodium Chloride	0.9608	Tris Ethanoate pH8	344	230
37	2	3	1	3	1	5	48.432	0	0	0	20	10	80	1	1	0.44999999999999996	1	10	0	10	0	0	Sodium Chloride	0.9608	Tris Ethanoate pH8	347	91
38	1	1	0	2	1	5	0	69.65	0	20	0	20	40	0	2	0.3	2	1	1	0	0	0	Potassium Chloride	1.393	Tris Ethanoate pH7	360	408
38	1	2	0	2	1	5	0	69.65	0	20	0	20	40	0	2	0.3	2	1	1	0	0	0	Potassium Chloride	1.393	Tris Ethanoate pH7	179	709
38	1	3	0	2	1	5	0	69.65	0	20	0	20	40	0	2	0.3	2	1	1	0	0	0	Potassium Chloride	1.393	Tris Ethanoate pH7	44	671
38	2	1	2	2	1	5	0	69.65	0	20	0	20	40	1	2	0.3	2	1	1	0	0	0	Potassium Chloride	1.393	Tris Ethanoate pH7	360	443
38	2	2	2	2	1	5	0	69.65	0	20	0	20	40	1	2	0.3	2	1	1	0	0	0	Potassium Chloride	1.393	Tris Ethanoate pH7	179	308
38	2	3	2	2	1	5	0	69.65	0	20	0	20	40	1	2	0.3	2	1	1	0	0	0	Potassium Chloride	1.393	Tris Ethanoate pH7	44	248
39	1	1	0	4	1	0	23.48	0	20	0	0	1	40	0	1	0.6	2	50	0	0	50	0	Sodium Chloride	0.337	Tris Ethanoate pH6	130	714
39	1	2	0	4	1	0	23.48	0	20	0	0	1	40	0	1	0.6	2	50	0	0	50	0	Sodium Chloride	0.337	Tris Ethanoate pH6	91	211
39	1	3	0	4	1	0	23.48	0	20	0	0	1	40	0	1	0.6	2	50	0	0	50	0	Sodium Chloride	0.337	Tris Ethanoate pH6	69	137
39	2	1	1	4	1	0	23.48	0	20	0	0	1	40	1	1	0.6	2	50	0	0	50	0	Sodium Chloride	0.337	Tris Ethanoate pH6	130	605
39	2	2	1	4	1	0	23.48	0	20	0	0	1	40	1	1	0.6	2	50	0	0	50	0	Sodium Chloride	0.337	Tris Ethanoate pH6	91	572
39	2	3	1	4	1	0	23.48	0	20	0	0	1	40	1	1	0.6	2	50	0	0	50	0	Sodium Chloride	0.337	Tris Ethanoate pH6	69	204
40	1	1	0	2	1	5	0	56.00000000000001	0	20	0	1	80	0	2	0.3	1	50	0	0	50	0	Potassium Chloride	1.12	Tris Ethanoate pH7	77	138
40	1	2	0	2	1	5	0	56.00000000000001	0	20	0	1	80	0	2	0.3	1	50	0	0	50	0	Potassium Chloride	1.12	Tris Ethanoate pH7	22	568
40	1	3	0	2	1	5	0	56.00000000000001	0	20	0	1	80	0	2	0.3	1	50	0	0	50	0	Potassium Chloride	1.12	Tris Ethanoate pH7	300	173
40	2	1	2	2	1	5	0	56.00000000000001	0	20	0	1	80	1	2	0.3	1	50	0	0	50	0	Potassium Chloride	1.12	Tris Ethanoate pH7	77	37
40	2	2	2	2	1	5	0	56.00000000000001	0	20	0	1	80	1	2	0.3	1	50	0	0	50	0	Potassium Chloride	1.12	Tris Ethanoate pH7	22	653
40	2	3	2	2	1	5	0	56.00000000000001	0	20	0	1	80	1	2	0.3	1	50	0	0	50	0	Potassium Chloride	1.12	Tris Ethanoate pH7	300	471
41	1	1	0	5	0	30	0	56.89999999999999	0	20	0	20	80	0	2	0.75	2	50	0	0	50	0	Potassium Chloride	1.138	Tris Ethanoate pH7	194	608
41	1	2	0	5	0	30	0	56.89999999999999	0	20	0	20	80	0	2	0.75	2	50	0	0	50	0	Potassium Chloride	1.138	Tris Ethanoate pH7	141	609
41	1	3	0	5	0	30	0	56.89999999999999	0	20	0	20	80	0	2	0.75	2	50	0	0	50	0	Potassium Chloride	1.138	Tris Ethanoate pH7	319	226
41	2	1	2	5	0	30	0	56.89999999999999	0	20	0	20	80	1	2	0.75	2	50	0	0	50	0	Potassium Chloride	1.138	Tris Ethanoate pH7	194	166
41	2	2	2	5	0	30	0	56.89999999999999	0	20	0	20	80	1	2	0.75	2	50	0	0	50	0	Potassium Chloride	1.138	Tris Ethanoate pH7	141	501
41	2	3	2	5	0	30	0	56.89999999999999	0	20	0	20	80	1	2	0.75	2	50	0	0	50	0	Potassium Chloride	1.138	Tris Ethanoate pH7	319	621
42	1	1	0	4	0	0	0	96.75	20	0	0	1	40	0	1	0.6	1	50	0	0	50	0	Potassium Chloride	1.935	Tris Ethanoate pH6	17	87
42	1	2	0	4	0	0	0	96.75	20	0	0	1	40	0	1	0.6	1	50	0	0	50	0	Potassium Chloride	1.935	Tris Ethanoate pH6	6	258
42	1	3	0	4	0	0	0	96.75	20	0	0	1	40	0	1	0.6	1	50	0	0	50	0	Potassium Chloride	1.935	Tris Ethanoate pH6	349	642
42	2	1	1	4	0	0	0	96.75	20	0	0	1	40	1	1	0.6	1	50	0	0	50	0	Potassium Chloride	1.935	Tris Ethanoate pH6	17	438
42	2	2	1	4	0	0	0	96.75	20	0	0	1	40	1	1	0.6	1	50	0	0	50	0	Potassium Chloride	1.935	Tris Ethanoate pH6	6	385
42	2	3	1	4	0	0	0	96.75	20	0	0	1	40	1	1	0.6	1	50	0	0	50	0	Potassium Chloride	1.935	Tris Ethanoate pH6	349	484
43	1	1	0	4	1	30	99.4	0	20	0	0	20	60	0	1	0.6	1	1	1	0	0	0	Sodium Chloride	1.988	Tris Ethanoate pH6	133	130
43	1	2	0	4	1	30	99.4	0	20	0	0	20	60	0	1	0.6	1	1	1	0	0	0	Sodium Chloride	1.988	Tris Ethanoate pH6	58	74
43	1	3	0	4	1	30	99.4	0	20	0	0	20	60	0	1	0.6	1	1	1	0	0	0	Sodium Chloride	1.988	Tris Ethanoate pH6	307	316
43	2	1	1	4	1	30	99.4	0	20	0	0	20	60	1	1	0.6	1	1	1	0	0	0	Sodium Chloride	1.988	Tris Ethanoate pH6	133	601
43	2	2	1	4	1	30	99.4	0	20	0	0	20	60	1	1	0.6	1	1	1	0	0	0	Sodium Chloride	1.988	Tris Ethanoate pH6	58	424
43	2	3	1	4	1	30	99.4	0	20	0	0	20	60	1	1	0.6	1	1	1	0	0	0	Sodium Chloride	1.988	Tris Ethanoate pH6	307	88
44	1	1	0	2	1	0	17.064	0	0	0	20	1	80	0	2	0.3	2	1	1	0	0	0	Sodium Chloride	0.1766	Tris Ethanoate pH8	318	584
44	1	2	0	2	1	0	17.064	0	0	0	20	1	80	0	2	0.3	2	1	1	0	0	0	Sodium Chloride	0.1766	Tris Ethanoate pH8	98	323
44	1	3	0	2	1	0	17.064	0	0	0	20	1	80	0	2	0.3	2	1	1	0	0	0	Sodium Chloride	0.1766	Tris Ethanoate pH8	64	552
44	2	1	2	2	1	0	17.064	0	0	0	20	1	80	1	2	0.3	2	1	1	0	0	0	Sodium Chloride	0.1766	Tris Ethanoate pH8	318	455
44	2	2	2	2	1	0	17.064	0	0	0	20	1	80	1	2	0.3	2	1	1	0	0	0	Sodium Chloride	0.1766	Tris Ethanoate pH8	98	161
44	2	3	2	2	1	0	17.064	0	0	0	20	1	80	1	2	0.3	2	1	1	0	0	0	Sodium Chloride	0.1766	Tris Ethanoate pH8	64	434
45	1	1	0	5	0	30	0	80.60000000000001	20	0	0	10	40	0	1	0.75	2	1	1	0	0	0	Potassium Chloride	1.612	Tris Ethanoate pH6	151	494
45	1	2	0	5	0	30	0	80.60000000000001	20	0	0	10	40	0	1	0.75	2	1	1	0	0	0	Potassium Chloride	1.612	Tris Ethanoate pH6	197	662
45	1	3	0	5	0	30	0	80.60000000000001	20	0	0	10	40	0	1	0.75	2	1	1	0	0	0	Potassium Chloride	1.612	Tris Ethanoate pH6	212	534
45	2	1	1	5	0	30	0	80.60000000000001	20	0	0	10	40	1	1	0.75	2	1	1	0	0	0	Potassium Chloride	1.612	Tris Ethanoate pH6	151	39
45	2	2	1	5	0	30	0	80.60000000000001	20	0	0	10	40	1	1	0.75	2	1	1	0	0	0	Potassium Chloride	1.612	Tris Ethanoate pH6	197	518
45	2	3	1	5	0	30	0	80.60000000000001	20	0	0	10	40	1	1	0.75	2	1	1	0	0	0	Potassium Chloride	1.612	Tris Ethanoate pH6	212	22
46	1	1	0	4	0	30	74.9	0	0	20	0	1	80	0	1	0.6	2	10	0	10	0	0	Sodium Chloride	1.498	Tris Ethanoate pH7	188	73
46	1	2	0	4	0	30	74.9	0	0	20	0	1	80	0	1	0.6	2	10	0	10	0	0	Sodium Chloride	1.498	Tris Ethanoate pH7	43	296
46	1	3	0	4	0	30	74.9	0	0	20	0	1	80	0	1	0.6	2	10	0	10	0	0	Sodium Chloride	1.498	Tris Ethanoate pH7	153	612
46	2	1	1	4	0	30	74.9	0	0	20	0	1	80	1	1	0.6	2	10	0	10	0	0	Sodium Chloride	1.498	Tris Ethanoate pH7	188	551
46	2	2	1	4	0	30	74.9	0	0	20	0	1	80	1	1	0.6	2	10	0	10	0	0	Sodium Chloride	1.498	Tris Ethanoate pH7	43	286
46	2	3	1	4	0	30	74.9	0	0	20	0	1	80	1	1	0.6	2	10	0	10	0	0	Sodium Chloride	1.498	Tris Ethanoate pH7	153	85
47	1	1	0	5	0	0	62.4	0	20	0	0	10	60	0	2	0.75	1	10	0	10	0	0	Sodium Chloride	1.248	Tris Ethanoate pH6	181	84
47	1	2	0	5	0	0	62.4	0	20	0	0	10	60	0	2	0.75	1	10	0	10	0	0	Sodium Chloride	1.248	Tris Ethanoate pH6	297	567
47	1	3	0	5	0	0	62.4	0	20	0	0	10	60	0	2	0.75	1	10	0	10	0	0	Sodium Chloride	1.248	Tris Ethanoate pH6	165	393
47	2	1	2	5	0	0	62.4	0	20	0	0	10	60	1	2	0.75	1	10	0	10	0	0	Sodium Chloride	1.248	Tris Ethanoate pH6	181	317
47	2	2	2	5	0	0	62.4	0	20	0	0	10	60	1	2	0.75	1	10	0	10	0	0	Sodium Chloride	1.248	Tris Ethanoate pH6	297	266
47	2	3	2	5	0	0	62.4	0	20	0	0	10	60	1	2	0.75	1	10	0	10	0	0	Sodium Chloride	1.248	Tris Ethanoate pH6	165	295
48	1	1	0	5	0	30	0	11.1912	0	0	20	20	80	0	1	0.75	1	10	0	10	0	0	Potassium Chloride	0.02978	Tris Ethanoate pH8	190	116
48	1	2	0	5	0	30	0	11.1912	0	0	20	20	80	0	1	0.75	1	10	0	10	0	0	Potassium Chloride	0.02978	Tris Ethanoate pH8	49	547
48	1	3	0	5	0	30	0	11.1912	0	0	20	20	80	0	1	0.75	1	10	0	10	0	0	Potassium Chloride	0.02978	Tris Ethanoate pH8	84	398
48	2	1	1	5	0	30	0	11.1912	0	0	20	20	80	1	1	0.75	1	10	0	10	0	0	Potassium Chloride	0.02978	Tris Ethanoate pH8	190	330
48	2	2	1	5	0	30	0	11.1912	0	0	20	20	80	1	1	0.75	1	10	0	10	0	0	Potassium Chloride	0.02978	Tris Ethanoate pH8	49	309
48	2	3	1	5	0	30	0	11.1912	0	0	20	20	80	1	1	0.75	1	10	0	10	0	0	Potassium Chloride	0.02978	Tris Ethanoate pH8	84	14
49	1	1	0	2	1	5	0	35.596000000000004	20	0	0	1	60	0	1	0.3	1	10	0	10	0	0	Potassium Chloride	0.6399	Tris Ethanoate pH6	172	423
49	1	2	0	2	1	5	0	35.596000000000004	20	0	0	1	60	0	1	0.3	1	10	0	10	0	0	Potassium Chloride	0.6399	Tris Ethanoate pH6	189	502
49	1	3	0	2	1	5	0	35.596000000000004	20	0	0	1	60	0	1	0.3	1	10	0	10	0	0	Potassium Chloride	0.6399	Tris Ethanoate pH6	295	493
49	2	1	1	2	1	5	0	35.596000000000004	20	0	0	1	60	1	1	0.3	1	10	0	10	0	0	Potassium Chloride	0.6399	Tris Ethanoate pH6	172	106
49	2	2	1	2	1	5	0	35.596000000000004	20	0	0	1	60	1	1	0.3	1	10	0	10	0	0	Potassium Chloride	0.6399	Tris Ethanoate pH6	189	620
49	2	3	1	2	1	5	0	35.596000000000004	20	0	0	1	60	1	1	0.3	1	10	0	10	0	0	Potassium Chloride	0.6399	Tris Ethanoate pH6	295	27
50	1	1	0	3	1	30	0	59.5	0	0	20	10	80	0	2	0.44999999999999996	1	10	0	10	0	0	Potassium Chloride	1.19	Tris Ethanoate pH8	322	637
50	1	2	0	3	1	30	0	59.5	0	0	20	10	80	0	2	0.44999999999999996	1	10	0	10	0	0	Potassium Chloride	1.19	Tris Ethanoate pH8	161	224
50	1	3	0	3	1	30	0	59.5	0	0	20	10	80	0	2	0.44999999999999996	1	10	0	10	0	0	Potassium Chloride	1.19	Tris Ethanoate pH8	187	285
50	2	1	2	3	1	30	0	59.5	0	0	20	10	80	1	2	0.44999999999999996	1	10	0	10	0	0	Potassium Chloride	1.19	Tris Ethanoate pH8	322	522
50	2	2	2	3	1	30	0	59.5	0	0	20	10	80	1	2	0.44999999999999996	1	10	0	10	0	0	Potassium Chloride	1.19	Tris Ethanoate pH8	161	536
50	2	3	2	3	1	30	0	59.5	0	0	20	10	80	1	2	0.44999999999999996	1	10	0	10	0	0	Potassium Chloride	1.19	Tris Ethanoate pH8	187	485
51	1	1	0	4	0	0	0	20.247999999999998	0	0	20	1	80	0	1	0.6	2	50	0	0	50	0	Potassium Chloride	0.2562	Tris Ethanoate pH8	343	478
51	1	2	0	4	0	0	0	20.247999999999998	0	0	20	1	80	0	1	0.6	2	50	0	0	50	0	Potassium Chloride	0.2562	Tris Ethanoate pH8	228	357
51	1	3	0	4	0	0	0	20.247999999999998	0	0	20	1	80	0	1	0.6	2	50	0	0	50	0	Potassium Chloride	0.2562	Tris Ethanoate pH8	171	591
51	2	1	1	4	0	0	0	20.247999999999998	0	0	20	1	80	1	1	0.6	2	50	0	0	50	0	Potassium Chloride	0.2562	Tris Ethanoate pH8	343	386
51	2	2	1	4	0	0	0	20.247999999999998	0	0	20	1	80	1	1	0.6	2	50	0	0	50	0	Potassium Chloride	0.2562	Tris Ethanoate pH8	228	215
51	2	3	1	4	0	0	0	20.247999999999998	0	0	20	1	80	1	1	0.6	2	50	0	0	50	0	Potassium Chloride	0.2562	Tris Ethanoate pH8	171	444
52	1	1	0	4	0	0	0	98.05000000000001	0	20	0	10	60	0	1	0.6	1	1	1	0	0	0	Potassium Chloride	1.961	Tris Ethanoate pH7	112	118
52	1	2	0	4	0	0	0	98.05000000000001	0	20	0	10	60	0	1	0.6	1	1	1	0	0	0	Potassium Chloride	1.961	Tris Ethanoate pH7	125	271
52	1	3	0	4	0	0	0	98.05000000000001	0	20	0	10	60	0	1	0.6	1	1	1	0	0	0	Potassium Chloride	1.961	Tris Ethanoate pH7	203	510
52	2	1	1	4	0	0	0	98.05000000000001	0	20	0	10	60	1	1	0.6	1	1	1	0	0	0	Potassium Chloride	1.961	Tris Ethanoate pH7	112	659
52	2	2	1	4	0	0	0	98.05000000000001	0	20	0	10	60	1	1	0.6	1	1	1	0	0	0	Potassium Chloride	1.961	Tris Ethanoate pH7	125	20
52	2	3	1	4	0	0	0	98.05000000000001	0	20	0	10	60	1	1	0.6	1	1	1	0	0	0	Potassium Chloride	1.961	Tris Ethanoate pH7	203	700
53	1	1	0	5	0	30	0	66.55	20	0	0	1	80	0	1	0.75	1	1	1	0	0	0	Potassium Chloride	1.331	Tris Ethanoate pH6	279	589
53	1	2	0	5	0	30	0	66.55	20	0	0	1	80	0	1	0.75	1	1	1	0	0	0	Potassium Chloride	1.331	Tris Ethanoate pH6	38	720
53	1	3	0	5	0	30	0	66.55	20	0	0	1	80	0	1	0.75	1	1	1	0	0	0	Potassium Chloride	1.331	Tris Ethanoate pH6	128	413
53	2	1	1	5	0	30	0	66.55	20	0	0	1	80	1	1	0.75	1	1	1	0	0	0	Potassium Chloride	1.331	Tris Ethanoate pH6	279	555
53	2	2	1	5	0	30	0	66.55	20	0	0	1	80	1	1	0.75	1	1	1	0	0	0	Potassium Chloride	1.331	Tris Ethanoate pH6	38	40
53	2	3	1	5	0	30	0	66.55	20	0	0	1	80	1	1	0.75	1	1	1	0	0	0	Potassium Chloride	1.331	Tris Ethanoate pH6	128	290
54	1	1	0	4	0	5	44.676	0	0	0	20	20	40	0	1	0.6	2	100	0	0	0	100	Sodium Chloride	0.8669	Tris Ethanoate pH8	199	597
54	1	2	0	4	0	5	44.676	0	0	0	20	20	40	0	1	0.6	2	100	0	0	0	100	Sodium Chloride	0.8669	Tris Ethanoate pH8	15	454
54	1	3	0	4	0	5	44.676	0	0	0	20	20	40	0	1	0.6	2	100	0	0	0	100	Sodium Chloride	0.8669	Tris Ethanoate pH8	47	350
54	2	1	1	4	0	5	44.676	0	0	0	20	20	40	1	1	0.6	2	100	0	0	0	100	Sodium Chloride	0.8669	Tris Ethanoate pH8	199	336
54	2	2	1	4	0	5	44.676	0	0	0	20	20	40	1	1	0.6	2	100	0	0	0	100	Sodium Chloride	0.8669	Tris Ethanoate pH8	15	280
54	2	3	1	4	0	5	44.676	0	0	0	20	20	40	1	1	0.6	2	100	0	0	0	100	Sodium Chloride	0.8669	Tris Ethanoate pH8	47	9
55	1	1	0	5	1	30	0	12.7944	0	20	0	10	40	0	2	0.75	1	1	1	0	0	0	Potassium Chloride	0.06986	Tris Ethanoate pH7	232	581
55	1	2	0	5	1	30	0	12.7944	0	20	0	10	40	0	2	0.75	1	1	1	0	0	0	Potassium Chloride	0.06986	Tris Ethanoate pH7	73	718
55	1	3	0	5	1	30	0	12.7944	0	20	0	10	40	0	2	0.75	1	1	1	0	0	0	Potassium Chloride	0.06986	Tris Ethanoate pH7	252	527
55	2	1	2	5	1	30	0	12.7944	0	20	0	10	40	1	2	0.75	1	1	1	0	0	0	Potassium Chloride	0.06986	Tris Ethanoate pH7	232	169
55	2	2	2	5	1	30	0	12.7944	0	20	0	10	40	1	2	0.75	1	1	1	0	0	0	Potassium Chloride	0.06986	Tris Ethanoate pH7	73	72
55	2	3	2	5	1	30	0	12.7944	0	20	0	10	40	1	2	0.75	1	1	1	0	0	0	Potassium Chloride	0.06986	Tris Ethanoate pH7	252	604
56	1	1	0	3	0	30	0	78.15	0	20	0	20	40	0	1	0.44999999999999996	1	10	0	10	0	0	Potassium Chloride	1.563	Tris Ethanoate pH7	168	498
56	1	2	0	3	0	30	0	78.15	0	20	0	20	40	0	1	0.44999999999999996	1	10	0	10	0	0	Potassium Chloride	1.563	Tris Ethanoate pH7	5	273
56	1	3	0	3	0	30	0	78.15	0	20	0	20	40	0	1	0.44999999999999996	1	10	0	10	0	0	Potassium Chloride	1.563	Tris Ethanoate pH7	164	497
56	2	1	1	3	0	30	0	78.15	0	20	0	20	40	1	1	0.44999999999999996	1	10	0	10	0	0	Potassium Chloride	1.563	Tris Ethanoate pH7	168	344
56	2	2	1	3	0	30	0	78.15	0	20	0	20	40	1	1	0.44999999999999996	1	10	0	10	0	0	Potassium Chloride	1.563	Tris Ethanoate pH7	5	322
56	2	3	1	3	0	30	0	78.15	0	20	0	20	40	1	1	0.44999999999999996	1	10	0	10	0	0	Potassium Chloride	1.563	Tris Ethanoate pH7	164	158
57	1	1	0	3	0	5	11.5656	0	20	0	0	20	80	0	2	0.44999999999999996	1	100	0	0	0	100	Sodium Chloride	0.03914	Tris Ethanoate pH6	214	367
57	1	2	0	3	0	5	11.5656	0	20	0	0	20	80	0	2	0.44999999999999996	1	100	0	0	0	100	Sodium Chloride	0.03914	Tris Ethanoate pH6	233	340
57	1	3	0	3	0	5	11.5656	0	20	0	0	20	80	0	2	0.44999999999999996	1	100	0	0	0	100	Sodium Chloride	0.03914	Tris Ethanoate pH6	42	86
57	2	1	2	3	0	5	11.5656	0	20	0	0	20	80	1	2	0.44999999999999996	1	100	0	0	0	100	Sodium Chloride	0.03914	Tris Ethanoate pH6	214	328
57	2	2	2	3	0	5	11.5656	0	20	0	0	20	80	1	2	0.44999999999999996	1	100	0	0	0	100	Sodium Chloride	0.03914	Tris Ethanoate pH6	233	175
57	2	3	2	3	0	5	11.5656	0	20	0	0	20	80	1	2	0.44999999999999996	1	100	0	0	0	100	Sodium Chloride	0.03914	Tris Ethanoate pH6	42	592
58	1	1	0	5	0	5	0	63.449999999999996	0	0	20	10	40	0	2	0.75	2	10	0	10	0	0	Potassium Chloride	1.269	Tris Ethanoate pH8	265	685
58	1	2	0	5	0	5	0	63.449999999999996	0	0	20	10	40	0	2	0.75	2	10	0	10	0	0	Potassium Chloride	1.269	Tris Ethanoate pH8	192	465
58	1	3	0	5	0	5	0	63.449999999999996	0	0	20	10	40	0	2	0.75	2	10	0	10	0	0	Potassium Chloride	1.269	Tris Ethanoate pH8	313	289
58	2	1	2	5	0	5	0	63.449999999999996	0	0	20	10	40	1	2	0.75	2	10	0	10	0	0	Potassium Chloride	1.269	Tris Ethanoate pH8	265	102
58	2	2	2	5	0	5	0	63.449999999999996	0	0	20	10	40	1	2	0.75	2	10	0	10	0	0	Potassium Chloride	1.269	Tris Ethanoate pH8	192	222
58	2	3	2	5	0	5	0	63.449999999999996	0	0	20	10	40	1	2	0.75	2	10	0	10	0	0	Potassium Chloride	1.269	Tris Ethanoate pH8	313	15
59	1	1	0	2	1	5	0	26.528	0	20	0	1	40	0	2	0.3	2	1	1	0	0	0	Potassium Chloride	0.4132	Tris Ethanoate pH7	90	418
59	1	2	0	2	1	5	0	26.528	0	20	0	1	40	0	2	0.3	2	1	1	0	0	0	Potassium Chloride	0.4132	Tris Ethanoate pH7	348	65
59	1	3	0	2	1	5	0	26.528	0	20	0	1	40	0	2	0.3	2	1	1	0	0	0	Potassium Chloride	0.4132	Tris Ethanoate pH7	131	602
59	2	1	2	2	1	5	0	26.528	0	20	0	1	40	1	2	0.3	2	1	1	0	0	0	Potassium Chloride	0.4132	Tris Ethanoate pH7	90	202
59	2	2	2	2	1	5	0	26.528	0	20	0	1	40	1	2	0.3	2	1	1	0	0	0	Potassium Chloride	0.4132	Tris Ethanoate pH7	348	216
59	2	3	2	2	1	5	0	26.528	0	20	0	1	40	1	2	0.3	2	1	1	0	0	0	Potassium Chloride	0.4132	Tris Ethanoate pH7	131	703
60	1	1	0	3	0	0	0	14.332	0	0	20	10	60	0	2	0.44999999999999996	2	10	0	10	0	0	Potassium Chloride	0.1083	Tris Ethanoate pH8	81	237
60	1	2	0	3	0	0	0	14.332	0	0	20	10	60	0	2	0.44999999999999996	2	10	0	10	0	0	Potassium Chloride	0.1083	Tris Ethanoate pH8	65	663
60	1	3	0	3	0	0	0	14.332	0	0	20	10	60	0	2	0.44999999999999996	2	10	0	10	0	0	Potassium Chloride	0.1083	Tris Ethanoate pH8	293	356
60	2	1	2	3	0	0	0	14.332	0	0	20	10	60	1	2	0.44999999999999996	2	10	0	10	0	0	Potassium Chloride	0.1083	Tris Ethanoate pH8	81	460
60	2	2	2	3	0	0	0	14.332	0	0	20	10	60	1	2	0.44999999999999996	2	10	0	10	0	0	Potassium Chloride	0.1083	Tris Ethanoate pH8	65	561
60	2	3	2	3	0	0	0	14.332	0	0	20	10	60	1	2	0.44999999999999996	2	10	0	10	0	0	Potassium Chloride	0.1083	Tris Ethanoate pH8	293	43
61	1	1	0	3	1	30	27.984	0	0	20	0	1	40	0	1	0.44999999999999996	2	50	0	0	50	0	Sodium Chloride	0.4496	Tris Ethanoate pH7	254	635
61	1	2	0	3	1	30	27.984	0	0	20	0	1	40	0	1	0.44999999999999996	2	50	0	0	50	0	Sodium Chloride	0.4496	Tris Ethanoate pH7	105	100
61	1	3	0	3	1	30	27.984	0	0	20	0	1	40	0	1	0.44999999999999996	2	50	0	0	50	0	Sodium Chloride	0.4496	Tris Ethanoate pH7	70	32
61	2	1	1	3	1	30	27.984	0	0	20	0	1	40	1	1	0.44999999999999996	2	50	0	0	50	0	Sodium Chloride	0.4496	Tris Ethanoate pH7	254	587
61	2	2	1	3	1	30	27.984	0	0	20	0	1	40	1	1	0.44999999999999996	2	50	0	0	50	0	Sodium Chloride	0.4496	Tris Ethanoate pH7	105	329
61	2	3	1	3	1	30	27.984	0	0	20	0	1	40	1	1	0.44999999999999996	2	50	0	0	50	0	Sodium Chloride	0.4496	Tris Ethanoate pH7	70	176
62	1	1	0	3	0	0	45.356	0	0	0	20	20	40	0	1	0.44999999999999996	1	10	0	10	0	0	Sodium Chloride	0.8839	Tris Ethanoate pH8	215	3
62	1	2	0	3	0	0	45.356	0	0	0	20	20	40	0	1	0.44999999999999996	1	10	0	10	0	0	Sodium Chloride	0.8839	Tris Ethanoate pH8	220	565
62	1	3	0	3	0	0	45.356	0	0	0	20	20	40	0	1	0.44999999999999996	1	10	0	10	0	0	Sodium Chloride	0.8839	Tris Ethanoate pH8	2	415
62	2	1	1	3	0	0	45.356	0	0	0	20	20	40	1	1	0.44999999999999996	1	10	0	10	0	0	Sodium Chloride	0.8839	Tris Ethanoate pH8	215	449
62	2	2	1	3	0	0	45.356	0	0	0	20	20	40	1	1	0.44999999999999996	1	10	0	10	0	0	Sodium Chloride	0.8839	Tris Ethanoate pH8	220	333
62	2	3	1	3	0	0	45.356	0	0	0	20	20	40	1	1	0.44999999999999996	1	10	0	10	0	0	Sodium Chloride	0.8839	Tris Ethanoate pH8	2	56
63	1	1	0	4	0	5	99.05000000000001	0	0	20	0	1	80	0	1	0.6	1	1	1	0	0	0	Sodium Chloride	1.981	Tris Ethanoate pH7	123	391
63	1	2	0	4	0	5	99.05000000000001	0	0	20	0	1	80	0	1	0.6	1	1	1	0	0	0	Sodium Chloride	1.981	Tris Ethanoate pH7	242	105
63	1	3	0	4	0	5	99.05000000000001	0	0	20	0	1	80	0	1	0.6	1	1	1	0	0	0	Sodium Chloride	1.981	Tris Ethanoate pH7	217	508
63	2	1	1	4	0	5	99.05000000000001	0	0	20	0	1	80	1	1	0.6	1	1	1	0	0	0	Sodium Chloride	1.981	Tris Ethanoate pH7	123	122
63	2	2	1	4	0	5	99.05000000000001	0	0	20	0	1	80	1	1	0.6	1	1	1	0	0	0	Sodium Chloride	1.981	Tris Ethanoate pH7	242	358
63	2	3	1	4	0	5	99.05000000000001	0	0	20	0	1	80	1	1	0.6	1	1	1	0	0	0	Sodium Chloride	1.981	Tris Ethanoate pH7	217	155
64	1	1	0	4	0	5	18.38	0	0	20	0	1	40	0	2	0.6	1	100	0	0	0	100	Sodium Chloride	0.2095	Tris Ethanoate pH7	178	326
64	1	2	0	4	0	5	18.38	0	0	20	0	1	40	0	2	0.6	1	100	0	0	0	100	Sodium Chloride	0.2095	Tris Ethanoate pH7	283	658
64	1	3	0	4	0	5	18.38	0	0	20	0	1	40	0	2	0.6	1	100	0	0	0	100	Sodium Chloride	0.2095	Tris Ethanoate pH7	224	199
64	2	1	2	4	0	5	18.38	0	0	20	0	1	40	1	2	0.6	1	100	0	0	0	100	Sodium Chloride	0.2095	Tris Ethanoate pH7	178	364
64	2	2	2	4	0	5	18.38	0	0	20	0	1	40	1	2	0.6	1	100	0	0	0	100	Sodium Chloride	0.2095	Tris Ethanoate pH7	283	97
64	2	3	2	4	0	5	18.38	0	0	20	0	1	40	1	2	0.6	1	100	0	0	0	100	Sodium Chloride	0.2095	Tris Ethanoate pH7	224	713
65	1	1	0	3	1	0	29.86	0	20	0	0	10	40	0	2	0.44999999999999996	1	10	0	10	0	0	Sodium Chloride	0.4965	Tris Ethanoate pH6	311	218
65	1	2	0	3	1	0	29.86	0	20	0	0	10	40	0	2	0.44999999999999996	1	10	0	10	0	0	Sodium Chloride	0.4965	Tris Ethanoate pH6	205	381
65	1	3	0	3	1	0	29.86	0	20	0	0	10	40	0	2	0.44999999999999996	1	10	0	10	0	0	Sodium Chloride	0.4965	Tris Ethanoate pH6	100	276
65	2	1	2	3	1	0	29.86	0	20	0	0	10	40	1	2	0.44999999999999996	1	10	0	10	0	0	Sodium Chloride	0.4965	Tris Ethanoate pH6	311	623
65	2	2	2	3	1	0	29.86	0	20	0	0	10	40	1	2	0.44999999999999996	1	10	0	10	0	0	Sodium Chloride	0.4965	Tris Ethanoate pH6	205	633
65	2	3	2	3	1	0	29.86	0	20	0	0	10	40	1	2	0.44999999999999996	1	10	0	10	0	0	Sodium Chloride	0.4965	Tris Ethanoate pH6	100	284
66	1	1	0	2	1	30	65.14999999999999	0	20	0	0	10	80	0	1	0.3	1	50	0	0	50	0	Sodium Chloride	1.303	Tris Ethanoate pH6	13	439
66	1	2	0	2	1	30	65.14999999999999	0	20	0	0	10	80	0	1	0.3	1	50	0	0	50	0	Sodium Chloride	1.303	Tris Ethanoate pH6	92	429
66	1	3	0	2	1	30	65.14999999999999	0	20	0	0	10	80	0	1	0.3	1	50	0	0	50	0	Sodium Chloride	1.303	Tris Ethanoate pH6	140	140
66	2	1	1	2	1	30	65.14999999999999	0	20	0	0	10	80	1	1	0.3	1	50	0	0	50	0	Sodium Chloride	1.303	Tris Ethanoate pH6	13	162
66	2	2	1	2	1	30	65.14999999999999	0	20	0	0	10	80	1	1	0.3	1	50	0	0	50	0	Sodium Chloride	1.303	Tris Ethanoate pH6	92	557
66	2	3	1	2	1	30	65.14999999999999	0	20	0	0	10	80	1	1	0.3	1	50	0	0	50	0	Sodium Chloride	1.303	Tris Ethanoate pH6	140	528
67	1	1	0	5	0	5	0	43.996	0	20	0	10	80	0	1	0.75	2	100	0	0	0	100	Potassium Chloride	0.8499	Tris Ethanoate pH7	182	26
67	1	2	0	5	0	5	0	43.996	0	20	0	10	80	0	1	0.75	2	100	0	0	0	100	Potassium Chloride	0.8499	Tris Ethanoate pH7	134	297
67	1	3	0	5	0	5	0	43.996	0	20	0	10	80	0	1	0.75	2	100	0	0	0	100	Potassium Chloride	0.8499	Tris Ethanoate pH7	216	698
67	2	1	1	5	0	5	0	43.996	0	20	0	10	80	1	1	0.75	2	100	0	0	0	100	Potassium Chloride	0.8499	Tris Ethanoate pH7	182	359
67	2	2	1	5	0	5	0	43.996	0	20	0	10	80	1	1	0.75	2	100	0	0	0	100	Potassium Chloride	0.8499	Tris Ethanoate pH7	134	442
67	2	3	1	5	0	5	0	43.996	0	20	0	10	80	1	1	0.75	2	100	0	0	0	100	Potassium Chloride	0.8499	Tris Ethanoate pH7	216	129
68	1	1	0	5	1	0	23.048000000000002	0	20	0	0	10	60	0	2	0.75	2	1	1	0	0	0	Sodium Chloride	0.3262	Tris Ethanoate pH6	21	590
68	1	2	0	5	1	0	23.048000000000002	0	20	0	0	10	60	0	2	0.75	2	1	1	0	0	0	Sodium Chloride	0.3262	Tris Ethanoate pH6	204	343
68	1	3	0	5	1	0	23.048000000000002	0	20	0	0	10	60	0	2	0.75	2	1	1	0	0	0	Sodium Chloride	0.3262	Tris Ethanoate pH6	152	638
68	2	1	2	5	1	0	23.048000000000002	0	20	0	0	10	60	1	2	0.75	2	1	1	0	0	0	Sodium Chloride	0.3262	Tris Ethanoate pH6	21	462
68	2	2	2	5	1	0	23.048000000000002	0	20	0	0	10	60	1	2	0.75	2	1	1	0	0	0	Sodium Chloride	0.3262	Tris Ethanoate pH6	204	23
68	2	3	2	5	1	0	23.048000000000002	0	20	0	0	10	60	1	2	0.75	2	1	1	0	0	0	Sodium Chloride	0.3262	Tris Ethanoate pH6	152	251
69	1	1	0	3	0	5	10.27476	0	0	20	0	20	80	0	1	0.44999999999999996	2	50	0	0	50	0	Sodium Chloride	0.006869	Tris Ethanoate pH7	342	66
69	1	2	0	3	0	5	10.27476	0	0	20	0	20	80	0	1	0.44999999999999996	2	50	0	0	50	0	Sodium Chloride	0.006869	Tris Ethanoate pH7	137	539
69	1	3	0	3	0	5	10.27476	0	0	20	0	20	80	0	1	0.44999999999999996	2	50	0	0	50	0	Sodium Chloride	0.006869	Tris Ethanoate pH7	315	64
69	2	1	1	3	0	5	10.27476	0	0	20	0	20	80	1	1	0.44999999999999996	2	50	0	0	50	0	Sodium Chloride	0.006869	Tris Ethanoate pH7	342	149
69	2	2	1	3	0	5	10.27476	0	0	20	0	20	80	1	1	0.44999999999999996	2	50	0	0	50	0	Sodium Chloride	0.006869	Tris Ethanoate pH7	137	19
69	2	3	1	3	0	5	10.27476	0	0	20	0	20	80	1	1	0.44999999999999996	2	50	0	0	50	0	Sodium Chloride	0.006869	Tris Ethanoate pH7	315	120
70	1	1	0	4	1	5	47.751999999999995	0	20	0	0	1	60	0	2	0.6	2	100	0	0	0	100	Sodium Chloride	0.9438	Tris Ethanoate pH6	198	259
70	1	2	0	4	1	5	47.751999999999995	0	20	0	0	1	60	0	2	0.6	2	100	0	0	0	100	Sodium Chloride	0.9438	Tris Ethanoate pH6	51	127
70	1	3	0	4	1	5	47.751999999999995	0	20	0	0	1	60	0	2	0.6	2	100	0	0	0	100	Sodium Chloride	0.9438	Tris Ethanoate pH6	53	319
70	2	1	2	4	1	5	47.751999999999995	0	20	0	0	1	60	1	2	0.6	2	100	0	0	0	100	Sodium Chloride	0.9438	Tris Ethanoate pH6	198	559
70	2	2	2	4	1	5	47.751999999999995	0	20	0	0	1	60	1	2	0.6	2	100	0	0	0	100	Sodium Chloride	0.9438	Tris Ethanoate pH6	51	436
70	2	3	2	4	1	5	47.751999999999995	0	20	0	0	1	60	1	2	0.6	2	100	0	0	0	100	Sodium Chloride	0.9438	Tris Ethanoate pH6	53	29
71	1	1	0	5	1	30	0	84.25	0	20	0	10	80	0	1	0.75	2	100	0	0	0	100	Potassium Chloride	1.685	Tris Ethanoate pH7	129	325
71	1	2	0	5	1	30	0	84.25	0	20	0	10	80	0	1	0.75	2	100	0	0	0	100	Potassium Chloride	1.685	Tris Ethanoate pH7	286	107
71	1	3	0	5	1	30	0	84.25	0	20	0	10	80	0	1	0.75	2	100	0	0	0	100	Potassium Chloride	1.685	Tris Ethanoate pH7	156	651
71	2	1	1	5	1	30	0	84.25	0	20	0	10	80	1	1	0.75	2	100	0	0	0	100	Potassium Chloride	1.685	Tris Ethanoate pH7	129	47
71	2	2	1	5	1	30	0	84.25	0	20	0	10	80	1	1	0.75	2	100	0	0	0	100	Potassium Chloride	1.685	Tris Ethanoate pH7	286	716
71	2	3	1	5	1	30	0	84.25	0	20	0	10	80	1	1	0.75	2	100	0	0	0	100	Potassium Chloride	1.685	Tris Ethanoate pH7	156	673
72	1	1	0	5	0	30	0	16.176000000000002	20	0	0	20	80	0	1	0.75	1	1	1	0	0	0	Potassium Chloride	0.1544	Tris Ethanoate pH6	351	174
72	1	2	0	5	0	30	0	16.176000000000002	20	0	0	20	80	0	1	0.75	1	1	1	0	0	0	Potassium Chloride	0.1544	Tris Ethanoate pH6	136	203
72	1	3	0	5	0	30	0	16.176000000000002	20	0	0	20	80	0	1	0.75	1	1	1	0	0	0	Potassium Chloride	0.1544	Tris Ethanoate pH6	231	487
72	2	1	1	5	0	30	0	16.176000000000002	20	0	0	20	80	1	1	0.75	1	1	1	0	0	0	Potassium Chloride	0.1544	Tris Ethanoate pH6	351	263
72	2	2	1	5	0	30	0	16.176000000000002	20	0	0	20	80	1	1	0.75	1	1	1	0	0	0	Potassium Chloride	0.1544	Tris Ethanoate pH6	136	310
72	2	3	1	5	0	30	0	16.176000000000002	20	0	0	20	80	1	1	0.75	1	1	1	0	0	0	Potassium Chloride	0.1544	Tris Ethanoate pH6	231	342
73	1	1	0	3	1	0	25.32	0	20	0	0	1	80	0	1	0.44999999999999996	1	50	0	0	50	0	Sodium Chloride	0.383	Tris Ethanoate pH6	358	706
73	1	2	0	3	1	0	25.32	0	20	0	0	1	80	0	1	0.44999999999999996	1	50	0	0	50	0	Sodium Chloride	0.383	Tris Ethanoate pH6	95	412
73	1	3	0	3	1	0	25.32	0	20	0	0	1	80	0	1	0.44999999999999996	1	50	0	0	50	0	Sodium Chloride	0.383	Tris Ethanoate pH6	173	110
73	2	1	1	3	1	0	25.32	0	20	0	0	1	80	1	1	0.44999999999999996	1	50	0	0	50	0	Sodium Chloride	0.383	Tris Ethanoate pH6	358	90
73	2	2	1	3	1	0	25.32	0	20	0	0	1	80	1	1	0.44999999999999996	1	50	0	0	50	0	Sodium Chloride	0.383	Tris Ethanoate pH6	95	676
73	2	3	1	3	1	0	25.32	0	20	0	0	1	80	1	1	0.44999999999999996	1	50	0	0	50	0	Sodium Chloride	0.383	Tris Ethanoate pH6	173	622
74	1	1	0	4	1	5	0	93.45	0	0	20	10	80	0	2	0.6	2	10	0	10	0	0	Potassium Chloride	1.869	Tris Ethanoate pH8	31	409
74	1	2	0	4	1	5	0	93.45	0	0	20	10	80	0	2	0.6	2	10	0	10	0	0	Potassium Chloride	1.869	Tris Ethanoate pH8	256	115
74	1	3	0	4	1	5	0	93.45	0	0	20	10	80	0	2	0.6	2	10	0	10	0	0	Potassium Chloride	1.869	Tris Ethanoate pH8	333	624
74	2	1	2	4	1	5	0	93.45	0	0	20	10	80	1	2	0.6	2	10	0	10	0	0	Potassium Chloride	1.869	Tris Ethanoate pH8	31	711
74	2	2	2	4	1	5	0	93.45	0	0	20	10	80	1	2	0.6	2	10	0	10	0	0	Potassium Chloride	1.869	Tris Ethanoate pH8	256	586
74	2	3	2	4	1	5	0	93.45	0	0	20	10	80	1	2	0.6	2	10	0	10	0	0	Potassium Chloride	1.869	Tris Ethanoate pH8	333	244
75	1	1	0	5	0	0	51.6	0	20	0	0	10	60	0	2	0.75	2	100	0	0	0	100	Sodium Chloride	1.032	Tris Ethanoate pH6	287	210
75	1	2	0	5	0	0	51.6	0	20	0	0	10	60	0	2	0.75	2	100	0	0	0	100	Sodium Chloride	1.032	Tris Ethanoate pH6	236	719
75	1	3	0	5	0	0	51.6	0	20	0	0	10	60	0	2	0.75	2	100	0	0	0	100	Sodium Chloride	1.032	Tris Ethanoate pH6	211	617
75	2	1	2	5	0	0	51.6	0	20	0	0	10	60	1	2	0.75	2	100	0	0	0	100	Sodium Chloride	1.032	Tris Ethanoate pH6	287	546
75	2	2	2	5	0	0	51.6	0	20	0	0	10	60	1	2	0.75	2	100	0	0	0	100	Sodium Chloride	1.032	Tris Ethanoate pH6	236	649
75	2	3	2	5	0	0	51.6	0	20	0	0	10	60	1	2	0.75	2	100	0	0	0	100	Sodium Chloride	1.032	Tris Ethanoate pH6	211	99
76	1	1	0	3	0	0	0	54.1	0	20	0	1	80	0	2	0.44999999999999996	1	10	0	10	0	0	Potassium Chloride	1.082	Tris Ethanoate pH7	271	466
76	1	2	0	3	0	0	0	54.1	0	20	0	1	80	0	2	0.44999999999999996	1	10	0	10	0	0	Potassium Chloride	1.082	Tris Ethanoate pH7	302	207
76	1	3	0	3	0	0	0	54.1	0	20	0	1	80	0	2	0.44999999999999996	1	10	0	10	0	0	Potassium Chloride	1.082	Tris Ethanoate pH7	80	514
76	2	1	2	3	0	0	0	54.1	0	20	0	1	80	1	2	0.44999999999999996	1	10	0	10	0	0	Potassium Chloride	1.082	Tris Ethanoate pH7	271	205
76	2	2	2	3	0	0	0	54.1	0	20	0	1	80	1	2	0.44999999999999996	1	10	0	10	0	0	Potassium Chloride	1.082	Tris Ethanoate pH7	302	62
76	2	3	2	3	0	0	0	54.1	0	20	0	1	80	1	2	0.44999999999999996	1	10	0	10	0	0	Potassium Chloride	1.082	Tris Ethanoate pH7	80	279
77	1	1	0	4	0	30	0	26.688000000000002	0	0	20	1	60	0	1	0.6	1	1	1	0	0	0	Potassium Chloride	0.4172	Tris Ethanoate pH8	317	687
77	1	2	0	4	0	30	0	26.688000000000002	0	0	20	1	60	0	1	0.6	1	1	1	0	0	0	Potassium Chloride	0.4172	Tris Ethanoate pH8	310	450
77	1	3	0	4	0	30	0	26.688000000000002	0	0	20	1	60	0	1	0.6	1	1	1	0	0	0	Potassium Chloride	0.4172	Tris Ethanoate pH8	331	540
77	2	1	1	4	0	30	0	26.688000000000002	0	0	20	1	60	1	1	0.6	1	1	1	0	0	0	Potassium Chloride	0.4172	Tris Ethanoate pH8	317	45
77	2	2	1	4	0	30	0	26.688000000000002	0	0	20	1	60	1	1	0.6	1	1	1	0	0	0	Potassium Chloride	0.4172	Tris Ethanoate pH8	310	629
77	2	3	1	4	0	30	0	26.688000000000002	0	0	20	1	60	1	1	0.6	1	1	1	0	0	0	Potassium Chloride	0.4172	Tris Ethanoate pH8	331	351
78	1	1	0	4	0	5	0	61.099999999999994	0	20	0	20	60	0	2	0.6	2	1	1	0	0	0	Potassium Chloride	1.222	Tris Ethanoate pH7	273	477
78	1	2	0	4	0	5	0	61.099999999999994	0	20	0	20	60	0	2	0.6	2	1	1	0	0	0	Potassium Chloride	1.222	Tris Ethanoate pH7	74	420
78	1	3	0	4	0	5	0	61.099999999999994	0	20	0	20	60	0	2	0.6	2	1	1	0	0	0	Potassium Chloride	1.222	Tris Ethanoate pH7	335	125
78	2	1	2	4	0	5	0	61.099999999999994	0	20	0	20	60	1	2	0.6	2	1	1	0	0	0	Potassium Chloride	1.222	Tris Ethanoate pH7	273	260
78	2	2	2	4	0	5	0	61.099999999999994	0	20	0	20	60	1	2	0.6	2	1	1	0	0	0	Potassium Chloride	1.222	Tris Ethanoate pH7	74	136
78	2	3	2	4	0	5	0	61.099999999999994	0	20	0	20	60	1	2	0.6	2	1	1	0	0	0	Potassium Chloride	1.222	Tris Ethanoate pH7	335	525
79	1	1	0	3	0	30	90.15	0	20	0	0	20	60	0	2	0.44999999999999996	1	100	0	0	0	100	Sodium Chloride	1.803	Tris Ethanoate pH6	62	21
79	1	2	0	3	0	30	90.15	0	20	0	0	20	60	0	2	0.44999999999999996	1	100	0	0	0	100	Sodium Chloride	1.803	Tris Ethanoate pH6	237	278
79	1	3	0	3	0	30	90.15	0	20	0	0	20	60	0	2	0.44999999999999996	1	100	0	0	0	100	Sodium Chloride	1.803	Tris Ethanoate pH6	8	692
79	2	1	2	3	0	30	90.15	0	20	0	0	20	60	1	2	0.44999999999999996	1	100	0	0	0	100	Sodium Chloride	1.803	Tris Ethanoate pH6	62	411
79	2	2	2	3	0	30	90.15	0	20	0	0	20	60	1	2	0.44999999999999996	1	100	0	0	0	100	Sodium Chloride	1.803	Tris Ethanoate pH6	237	228
79	2	3	2	3	0	30	90.15	0	20	0	0	20	60	1	2	0.44999999999999996	1	100	0	0	0	100	Sodium Chloride	1.803	Tris Ethanoate pH6	8	660
80	1	1	0	5	1	0	79.5	0	20	0	0	10	40	0	2	0.75	1	1	1	0	0	0	Sodium Chloride	1.59	Tris Ethanoate pH6	157	495
80	1	2	0	5	1	0	79.5	0	20	0	0	10	40	0	2	0.75	1	1	1	0	0	0	Sodium Chloride	1.59	Tris Ethanoate pH6	106	481
80	1	3	0	5	1	0	79.5	0	20	0	0	10	40	0	2	0.75	1	1	1	0	0	0	Sodium Chloride	1.59	Tris Ethanoate pH6	336	233
80	2	1	2	5	1	0	79.5	0	20	0	0	10	40	1	2	0.75	1	1	1	0	0	0	Sodium Chloride	1.59	Tris Ethanoate pH6	157	34
80	2	2	2	5	1	0	79.5	0	20	0	0	10	40	1	2	0.75	1	1	1	0	0	0	Sodium Chloride	1.59	Tris Ethanoate pH6	106	496
80	2	3	2	5	1	0	79.5	0	20	0	0	10	40	1	2	0.75	1	1	1	0	0	0	Sodium Chloride	1.59	Tris Ethanoate pH6	336	134
81	1	1	0	2	1	0	0	64.9	0	20	0	1	80	0	1	0.3	2	50	0	0	50	0	Potassium Chloride	1.298	Tris Ethanoate pH7	101	519
81	1	2	0	2	1	0	0	64.9	0	20	0	1	80	0	1	0.3	2	50	0	0	50	0	Potassium Chloride	1.298	Tris Ethanoate pH7	272	530
81	1	3	0	2	1	0	0	64.9	0	20	0	1	80	0	1	0.3	2	50	0	0	50	0	Potassium Chloride	1.298	Tris Ethanoate pH7	163	269
81	2	1	1	2	1	0	0	64.9	0	20	0	1	80	1	1	0.3	2	50	0	0	50	0	Potassium Chloride	1.298	Tris Ethanoate pH7	101	403
81	2	2	1	2	1	0	0	64.9	0	20	0	1	80	1	1	0.3	2	50	0	0	50	0	Potassium Chloride	1.298	Tris Ethanoate pH7	272	225
81	2	3	1	2	1	0	0	64.9	0	20	0	1	80	1	1	0.3	2	50	0	0	50	0	Potassium Chloride	1.298	Tris Ethanoate pH7	163	388
82	1	1	0	3	1	30	17.924	0	20	0	0	20	60	0	2	0.44999999999999996	2	50	0	0	50	0	Sodium Chloride	0.1981	Tris Ethanoate pH6	55	456
82	1	2	0	3	1	30	17.924	0	20	0	0	20	60	0	2	0.44999999999999996	2	50	0	0	50	0	Sodium Chloride	0.1981	Tris Ethanoate pH6	154	488
82	1	3	0	3	1	30	17.924	0	20	0	0	20	60	0	2	0.44999999999999996	2	50	0	0	50	0	Sodium Chloride	0.1981	Tris Ethanoate pH6	12	167
82	2	1	2	3	1	30	17.924	0	20	0	0	20	60	1	2	0.44999999999999996	2	50	0	0	50	0	Sodium Chloride	0.1981	Tris Ethanoate pH6	55	114
82	2	2	2	3	1	30	17.924	0	20	0	0	20	60	1	2	0.44999999999999996	2	50	0	0	50	0	Sodium Chloride	0.1981	Tris Ethanoate pH6	154	688
82	2	3	2	3	1	30	17.924	0	20	0	0	20	60	1	2	0.44999999999999996	2	50	0	0	50	0	Sodium Chloride	0.1981	Tris Ethanoate pH6	12	208
83	1	1	0	3	0	0	0	78.4	0	20	0	20	40	0	2	0.44999999999999996	2	1	1	0	0	0	Potassium Chloride	1.568	Tris Ethanoate pH7	251	300
83	1	2	0	3	0	0	0	78.4	0	20	0	20	40	0	2	0.44999999999999996	2	1	1	0	0	0	Potassium Chloride	1.568	Tris Ethanoate pH7	259	368
83	1	3	0	3	0	0	0	78.4	0	20	0	20	40	0	2	0.44999999999999996	2	1	1	0	0	0	Potassium Chloride	1.568	Tris Ethanoate pH7	235	558
83	2	1	2	3	0	0	0	78.4	0	20	0	20	40	1	2	0.44999999999999996	2	1	1	0	0	0	Potassium Chloride	1.568	Tris Ethanoate pH7	251	313
83	2	2	2	3	0	0	0	78.4	0	20	0	20	40	1	2	0.44999999999999996	2	1	1	0	0	0	Potassium Chloride	1.568	Tris Ethanoate pH7	259	426
83	2	3	2	3	0	0	0	78.4	0	20	0	20	40	1	2	0.44999999999999996	2	1	1	0	0	0	Potassium Chloride	1.568	Tris Ethanoate pH7	235	396
84	1	1	0	2	0	0	12.2356	0	20	0	0	20	60	0	1	0.3	2	10	0	10	0	0	Sodium Chloride	0.05589	Tris Ethanoate pH6	298	666
84	1	2	0	2	0	0	12.2356	0	20	0	0	20	60	0	1	0.3	2	10	0	10	0	0	Sodium Chloride	0.05589	Tris Ethanoate pH6	356	262
84	1	3	0	2	0	0	12.2356	0	20	0	0	20	60	0	1	0.3	2	10	0	10	0	0	Sodium Chloride	0.05589	Tris Ethanoate pH6	268	335
84	2	1	1	2	0	0	12.2356	0	20	0	0	20	60	1	1	0.3	2	10	0	10	0	0	Sodium Chloride	0.05589	Tris Ethanoate pH6	298	341
84	2	2	1	2	0	0	12.2356	0	20	0	0	20	60	1	1	0.3	2	10	0	10	0	0	Sodium Chloride	0.05589	Tris Ethanoate pH6	356	717
84	2	3	1	2	0	0	12.2356	0	20	0	0	20	60	1	1	0.3	2	10	0	10	0	0	Sodium Chloride	0.05589	Tris Ethanoate pH6	268	683
85	1	1	0	3	1	5	0	62.7	0	0	20	20	60	0	2	0.44999999999999996	2	100	0	0	0	100	Potassium Chloride	1.254	Tris Ethanoate pH8	219	61
85	1	2	0	3	1	5	0	62.7	0	0	20	20	60	0	2	0.44999999999999996	2	100	0	0	0	100	Potassium Chloride	1.254	Tris Ethanoate pH8	169	354
85	1	3	0	3	1	5	0	62.7	0	0	20	20	60	0	2	0.44999999999999996	2	100	0	0	0	100	Potassium Chloride	1.254	Tris Ethanoate pH8	87	695
85	2	1	2	3	1	5	0	62.7	0	0	20	20	60	1	2	0.44999999999999996	2	100	0	0	0	100	Potassium Chloride	1.254	Tris Ethanoate pH8	219	374
85	2	2	2	3	1	5	0	62.7	0	0	20	20	60	1	2	0.44999999999999996	2	100	0	0	0	100	Potassium Chloride	1.254	Tris Ethanoate pH8	169	291
85	2	3	2	3	1	5	0	62.7	0	0	20	20	60	1	2	0.44999999999999996	2	100	0	0	0	100	Potassium Chloride	1.254	Tris Ethanoate pH8	87	483
86	1	1	0	4	1	0	0	49.832	0	0	20	10	40	0	1	0.6	2	50	0	0	50	0	Potassium Chloride	0.9958	Tris Ethanoate pH8	89	168
86	1	2	0	4	1	0	0	49.832	0	0	20	10	40	0	1	0.6	2	50	0	0	50	0	Potassium Chloride	0.9958	Tris Ethanoate pH8	32	180
86	1	3	0	4	1	0	0	49.832	0	0	20	10	40	0	1	0.6	2	50	0	0	50	0	Potassium Chloride	0.9958	Tris Ethanoate pH8	250	390
86	2	1	1	4	1	0	0	49.832	0	0	20	10	40	1	1	0.6	2	50	0	0	50	0	Potassium Chloride	0.9958	Tris Ethanoate pH8	89	371
86	2	2	1	4	1	0	0	49.832	0	0	20	10	40	1	1	0.6	2	50	0	0	50	0	Potassium Chloride	0.9958	Tris Ethanoate pH8	32	524
86	2	3	1	4	1	0	0	49.832	0	0	20	10	40	1	1	0.6	2	50	0	0	50	0	Potassium Chloride	0.9958	Tris Ethanoate pH8	250	512
87	1	1	0	2	1	30	0	20.747999999999998	0	0	20	10	40	0	1	0.3	1	10	0	10	0	0	Potassium Chloride	0.2687	Tris Ethanoate pH8	339	603
87	1	2	0	2	1	30	0	20.747999999999998	0	0	20	10	40	0	1	0.3	1	10	0	10	0	0	Potassium Chloride	0.2687	Tris Ethanoate pH8	76	625
87	1	3	0	2	1	30	0	20.747999999999998	0	0	20	10	40	0	1	0.3	1	10	0	10	0	0	Potassium Chloride	0.2687	Tris Ethanoate pH8	223	541
87	2	1	1	2	1	30	0	20.747999999999998	0	0	20	10	40	1	1	0.3	1	10	0	10	0	0	Potassium Chloride	0.2687	Tris Ethanoate pH8	339	515
87	2	2	1	2	1	30	0	20.747999999999998	0	0	20	10	40	1	1	0.3	1	10	0	10	0	0	Potassium Chloride	0.2687	Tris Ethanoate pH8	76	422
87	2	3	1	2	1	30	0	20.747999999999998	0	0	20	10	40	1	1	0.3	1	10	0	10	0	0	Potassium Chloride	0.2687	Tris Ethanoate pH8	223	201
88	1	1	0	5	0	0	0	21.6	20	0	0	20	40	0	2	0.75	1	10	0	10	0	0	Potassium Chloride	0.29	Tris Ethanoate pH6	290	33
88	1	2	0	5	0	0	0	21.6	20	0	0	20	40	0	2	0.75	1	10	0	10	0	0	Potassium Chloride	0.29	Tris Ethanoate pH6	183	480
88	1	3	0	5	0	0	0	21.6	20	0	0	20	40	0	2	0.75	1	10	0	10	0	0	Potassium Chloride	0.29	Tris Ethanoate pH6	285	345
88	2	1	2	5	0	0	0	21.6	20	0	0	20	40	1	2	0.75	1	10	0	10	0	0	Potassium Chloride	0.29	Tris Ethanoate pH6	290	257
88	2	2	2	5	0	0	0	21.6	20	0	0	20	40	1	2	0.75	1	10	0	10	0	0	Potassium Chloride	0.29	Tris Ethanoate pH6	183	679
88	2	3	2	5	0	0	0	21.6	20	0	0	20	40	1	2	0.75	1	10	0	10	0	0	Potassium Chloride	0.29	Tris Ethanoate pH6	285	613
89	1	1	0	4	0	0	71.3	0	20	0	0	1	40	0	1	0.6	1	10	0	10	0	0	Sodium Chloride	1.426	Tris Ethanoate pH6	102	6
89	1	2	0	4	0	0	71.3	0	20	0	0	1	40	0	1	0.6	1	10	0	10	0	0	Sodium Chloride	1.426	Tris Ethanoate pH6	45	531
89	1	3	0	4	0	0	71.3	0	20	0	0	1	40	0	1	0.6	1	10	0	10	0	0	Sodium Chloride	1.426	Tris Ethanoate pH6	18	157
89	2	1	1	4	0	0	71.3	0	20	0	0	1	40	1	1	0.6	1	10	0	10	0	0	Sodium Chloride	1.426	Tris Ethanoate pH6	102	634
89	2	2	1	4	0	0	71.3	0	20	0	0	1	40	1	1	0.6	1	10	0	10	0	0	Sodium Chloride	1.426	Tris Ethanoate pH6	45	346
89	2	3	1	4	0	0	71.3	0	20	0	0	1	40	1	1	0.6	1	10	0	10	0	0	Sodium Chloride	1.426	Tris Ethanoate pH6	18	254
90	1	1	0	4	0	30	0	59.099999999999994	0	20	0	10	60	0	1	0.6	1	100	0	0	0	100	Potassium Chloride	1.182	Tris Ethanoate pH7	23	656
90	1	2	0	4	0	30	0	59.099999999999994	0	20	0	10	60	0	1	0.6	1	100	0	0	0	100	Potassium Chloride	1.182	Tris Ethanoate pH7	330	42
90	1	3	0	4	0	30	0	59.099999999999994	0	20	0	10	60	0	1	0.6	1	100	0	0	0	100	Potassium Chloride	1.182	Tris Ethanoate pH7	149	41
90	2	1	1	4	0	30	0	59.099999999999994	0	20	0	10	60	1	1	0.6	1	100	0	0	0	100	Potassium Chloride	1.182	Tris Ethanoate pH7	23	232
90	2	2	1	4	0	30	0	59.099999999999994	0	20	0	10	60	1	1	0.6	1	100	0	0	0	100	Potassium Chloride	1.182	Tris Ethanoate pH7	330	492
90	2	3	1	4	0	30	0	59.099999999999994	0	20	0	10	60	1	1	0.6	1	100	0	0	0	100	Potassium Chloride	1.182	Tris Ethanoate pH7	149	712
91	1	1	0	5	0	5	0	83.4	0	20	0	20	40	0	1	0.75	1	1	1	0	0	0	Potassium Chloride	1.668	Tris Ethanoate pH7	60	1
91	1	2	0	5	0	5	0	83.4	0	20	0	20	40	0	1	0.75	1	1	1	0	0	0	Potassium Chloride	1.668	Tris Ethanoate pH7	263	181
91	1	3	0	5	0	5	0	83.4	0	20	0	20	40	0	1	0.75	1	1	1	0	0	0	Potassium Chloride	1.668	Tris Ethanoate pH7	277	708
91	2	1	1	5	0	5	0	83.4	0	20	0	20	40	1	1	0.75	1	1	1	0	0	0	Potassium Chloride	1.668	Tris Ethanoate pH7	60	12
91	2	2	1	5	0	5	0	83.4	0	20	0	20	40	1	1	0.75	1	1	1	0	0	0	Potassium Chloride	1.668	Tris Ethanoate pH7	263	432
91	2	3	1	5	0	5	0	83.4	0	20	0	20	40	1	1	0.75	1	1	1	0	0	0	Potassium Chloride	1.668	Tris Ethanoate pH7	277	219
92	1	1	0	2	1	0	19.991999999999997	0	0	20	0	20	80	0	1	0.3	2	1	1	0	0	0	Sodium Chloride	0.2498	Tris Ethanoate pH7	19	353
92	1	2	0	2	1	0	19.991999999999997	0	0	20	0	20	80	0	1	0.3	2	1	1	0	0	0	Sodium Chloride	0.2498	Tris Ethanoate pH7	78	626
92	1	3	0	2	1	0	19.991999999999997	0	0	20	0	20	80	0	1	0.3	2	1	1	0	0	0	Sodium Chloride	0.2498	Tris Ethanoate pH7	66	69
92	2	1	1	2	1	0	19.991999999999997	0	0	20	0	20	80	1	1	0.3	2	1	1	0	0	0	Sodium Chloride	0.2498	Tris Ethanoate pH7	19	315
92	2	2	1	2	1	0	19.991999999999997	0	0	20	0	20	80	1	1	0.3	2	1	1	0	0	0	Sodium Chloride	0.2498	Tris Ethanoate pH7	78	36
92	2	3	1	2	1	0	19.991999999999997	0	0	20	0	20	80	1	1	0.3	2	1	1	0	0	0	Sodium Chloride	0.2498	Tris Ethanoate pH7	66	139
93	1	1	0	5	0	5	60.35	0	20	0	0	10	80	0	1	0.75	2	100	0	0	0	100	Sodium Chloride	1.207	Tris Ethanoate pH6	113	474
93	1	2	0	5	0	5	60.35	0	20	0	0	10	80	0	1	0.75	2	100	0	0	0	100	Sodium Chloride	1.207	Tris Ethanoate pH6	94	366
93	1	3	0	5	0	5	60.35	0	20	0	0	10	80	0	1	0.75	2	100	0	0	0	100	Sodium Chloride	1.207	Tris Ethanoate pH6	321	503
93	2	1	1	5	0	5	60.35	0	20	0	0	10	80	1	1	0.75	2	100	0	0	0	100	Sodium Chloride	1.207	Tris Ethanoate pH6	113	305
93	2	2	1	5	0	5	60.35	0	20	0	0	10	80	1	1	0.75	2	100	0	0	0	100	Sodium Chloride	1.207	Tris Ethanoate pH6	94	150
93	2	3	1	5	0	5	60.35	0	20	0	0	10	80	1	1	0.75	2	100	0	0	0	100	Sodium Chloride	1.207	Tris Ethanoate pH6	321	562
94	1	1	0	4	0	0	13.845600000000001	0	20	0	0	10	40	0	2	0.6	2	100	0	0	0	100	Sodium Chloride	0.09614	Tris Ethanoate pH6	3	347
94	1	2	0	4	0	0	13.845600000000001	0	20	0	0	10	40	0	2	0.6	2	100	0	0	0	100	Sodium Chloride	0.09614	Tris Ethanoate pH6	103	318
94	1	3	0	4	0	0	13.845600000000001	0	20	0	0	10	40	0	2	0.6	2	100	0	0	0	100	Sodium Chloride	0.09614	Tris Ethanoate pH6	304	563
94	2	1	2	4	0	0	13.845600000000001	0	20	0	0	10	40	1	2	0.6	2	100	0	0	0	100	Sodium Chloride	0.09614	Tris Ethanoate pH6	3	379
94	2	2	2	4	0	0	13.845600000000001	0	20	0	0	10	40	1	2	0.6	2	100	0	0	0	100	Sodium Chloride	0.09614	Tris Ethanoate pH6	103	560
94	2	3	2	4	0	0	13.845600000000001	0	20	0	0	10	40	1	2	0.6	2	100	0	0	0	100	Sodium Chloride	0.09614	Tris Ethanoate pH6	304	593
95	1	1	0	3	1	5	0	82.5	0	0	20	20	80	0	2	0.44999999999999996	2	50	0	0	50	0	Potassium Chloride	1.65	Tris Ethanoate pH8	255	707
95	1	2	0	3	1	5	0	82.5	0	0	20	20	80	0	2	0.44999999999999996	2	50	0	0	50	0	Potassium Chloride	1.65	Tris Ethanoate pH8	238	337
95	1	3	0	3	1	5	0	82.5	0	0	20	20	80	0	2	0.44999999999999996	2	50	0	0	50	0	Potassium Chloride	1.65	Tris Ethanoate pH8	270	615
95	2	1	2	3	1	5	0	82.5	0	0	20	20	80	1	2	0.44999999999999996	2	50	0	0	50	0	Potassium Chloride	1.65	Tris Ethanoate pH8	255	394
95	2	2	2	3	1	5	0	82.5	0	0	20	20	80	1	2	0.44999999999999996	2	50	0	0	50	0	Potassium Chloride	1.65	Tris Ethanoate pH8	238	80
95	2	3	2	3	1	5	0	82.5	0	0	20	20	80	1	2	0.44999999999999996	2	50	0	0	50	0	Potassium Chloride	1.65	Tris Ethanoate pH8	270	312
96	1	1	0	5	1	30	0	68.5	0	0	20	1	80	0	1	0.75	2	100	0	0	0	100	Potassium Chloride	1.37	Tris Ethanoate pH8	24	31
96	1	2	0	5	1	30	0	68.5	0	0	20	1	80	0	1	0.75	2	100	0	0	0	100	Potassium Chloride	1.37	Tris Ethanoate pH8	341	410
96	1	3	0	5	1	30	0	68.5	0	0	20	1	80	0	1	0.75	2	100	0	0	0	100	Potassium Chloride	1.37	Tris Ethanoate pH8	354	307
96	2	1	1	5	1	30	0	68.5	0	0	20	1	80	1	1	0.75	2	100	0	0	0	100	Potassium Chloride	1.37	Tris Ethanoate pH8	24	89
96	2	2	1	5	1	30	0	68.5	0	0	20	1	80	1	1	0.75	2	100	0	0	0	100	Potassium Chloride	1.37	Tris Ethanoate pH8	341	261
96	2	3	1	5	1	30	0	68.5	0	0	20	1	80	1	1	0.75	2	100	0	0	0	100	Potassium Chloride	1.37	Tris Ethanoate pH8	354	148
97	1	1	0	4	1	5	0	42.7	0	0	20	10	40	0	1	0.6	2	100	0	0	0	100	Potassium Chloride	0.8175	Tris Ethanoate pH8	262	25
97	1	2	0	4	1	5	0	42.7	0	0	20	10	40	0	1	0.6	2	100	0	0	0	100	Potassium Chloride	0.8175	Tris Ethanoate pH8	328	596
97	1	3	0	4	1	5	0	42.7	0	0	20	10	40	0	1	0.6	2	100	0	0	0	100	Potassium Chloride	0.8175	Tris Ethanoate pH8	9	5
97	2	1	1	4	1	5	0	42.7	0	0	20	10	40	1	1	0.6	2	100	0	0	0	100	Potassium Chloride	0.8175	Tris Ethanoate pH8	262	667
97	2	2	1	4	1	5	0	42.7	0	0	20	10	40	1	1	0.6	2	100	0	0	0	100	Potassium Chloride	0.8175	Tris Ethanoate pH8	328	170
97	2	3	1	4	1	5	0	42.7	0	0	20	10	40	1	1	0.6	2	100	0	0	0	100	Potassium Chloride	0.8175	Tris Ethanoate pH8	9	255
98	1	1	0	5	1	0	71.9	0	0	0	20	1	40	0	1	0.75	2	1	1	0	0	0	Sodium Chloride	1.438	Tris Ethanoate pH8	249	18
98	1	2	0	5	1	0	71.9	0	0	0	20	1	40	0	1	0.75	2	1	1	0	0	0	Sodium Chloride	1.438	Tris Ethanoate pH8	111	327
98	1	3	0	5	1	0	71.9	0	0	0	20	1	40	0	1	0.75	2	1	1	0	0	0	Sodium Chloride	1.438	Tris Ethanoate pH8	327	489
98	2	1	1	5	1	0	71.9	0	0	0	20	1	40	1	1	0.75	2	1	1	0	0	0	Sodium Chloride	1.438	Tris Ethanoate pH8	249	401
98	2	2	1	5	1	0	71.9	0	0	0	20	1	40	1	1	0.75	2	1	1	0	0	0	Sodium Chloride	1.438	Tris Ethanoate pH8	111	598
98	2	3	1	5	1	0	71.9	0	0	0	20	1	40	1	1	0.75	2	1	1	0	0	0	Sodium Chloride	1.438	Tris Ethanoate pH8	327	82
99	1	1	0	4	1	30	66.9	0	0	20	0	10	60	0	2	0.6	2	50	0	0	50	0	Sodium Chloride	1.338	Tris Ethanoate pH7	244	643
99	1	2	0	4	1	30	66.9	0	0	20	0	10	60	0	2	0.6	2	50	0	0	50	0	Sodium Chloride	1.338	Tris Ethanoate pH7	159	506
99	1	3	0	4	1	30	66.9	0	0	20	0	10	60	0	2	0.6	2	50	0	0	50	0	Sodium Chloride	1.338	Tris Ethanoate pH7	147	231
99	2	1	2	4	1	30	66.9	0	0	20	0	10	60	1	2	0.6	2	50	0	0	50	0	Sodium Chloride	1.338	Tris Ethanoate pH7	244	141
99	2	2	2	4	1	30	66.9	0	0	20	0	10	60	1	2	0.6	2	50	0	0	50	0	Sodium Chloride	1.338	Tris Ethanoate pH7	159	331
99	2	3	2	4	1	30	66.9	0	0	20	0	10	60	1	2	0.6	2	50	0	0	50	0	Sodium Chloride	1.338	Tris Ethanoate pH7	147	425
100	1	1	0	3	1	5	0	28.564	0	0	20	20	40	0	1	0.44999999999999996	2	10	0	10	0	0	Potassium Chloride	0.4641	Tris Ethanoate pH8	162	8
100	1	2	0	3	1	5	0	28.564	0	0	20	20	40	0	1	0.44999999999999996	2	10	0	10	0	0	Potassium Chloride	0.4641	Tris Ethanoate pH8	28	417
100	1	3	0	3	1	5	0	28.564	0	0	20	20	40	0	1	0.44999999999999996	2	10	0	10	0	0	Potassium Chloride	0.4641	Tris Ethanoate pH8	35	145
100	2	1	1	3	1	5	0	28.564	0	0	20	20	40	1	1	0.44999999999999996	2	10	0	10	0	0	Potassium Chloride	0.4641	Tris Ethanoate pH8	162	416
100	2	2	1	3	1	5	0	28.564	0	0	20	20	40	1	1	0.44999999999999996	2	10	0	10	0	0	Potassium Chloride	0.4641	Tris Ethanoate pH8	28	677
100	2	3	1	3	1	5	0	28.564	0	0	20	20	40	1	1	0.44999999999999996	2	10	0	10	0	0	Potassium Chloride	0.4641	Tris Ethanoate pH8	35	197
101	1	1	0	5	0	30	68	0	20	0	0	1	60	0	1	0.75	2	1	1	0	0	0	Sodium Chloride	1.36	Tris Ethanoate pH6	142	694
101	1	2	0	5	0	30	68	0	20	0	0	1	60	0	1	0.75	2	1	1	0	0	0	Sodium Chloride	1.36	Tris Ethanoate pH6	246	165
101	1	3	0	5	0	30	68	0	20	0	0	1	60	0	1	0.75	2	1	1	0	0	0	Sodium Chloride	1.36	Tris Ethanoate pH6	10	245
101	2	1	1	5	0	30	68	0	20	0	0	1	60	1	1	0.75	2	1	1	0	0	0	Sodium Chloride	1.36	Tris Ethanoate pH6	142	209
101	2	2	1	5	0	30	68	0	20	0	0	1	60	1	1	0.75	2	1	1	0	0	0	Sodium Chloride	1.36	Tris Ethanoate pH6	246	126
101	2	3	1	5	0	30	68	0	20	0	0	1	60	1	1	0.75	2	1	1	0	0	0	Sodium Chloride	1.36	Tris Ethanoate pH6	10	636
102	1	1	0	4	1	30	72.6	0	0	20	0	10	80	0	1	0.6	2	10	0	10	0	0	Sodium Chloride	1.452	Tris Ethanoate pH7	196	242
102	1	2	0	4	1	30	72.6	0	0	20	0	10	80	0	1	0.6	2	10	0	10	0	0	Sodium Chloride	1.452	Tris Ethanoate pH7	41	135
102	1	3	0	4	1	30	72.6	0	0	20	0	10	80	0	1	0.6	2	10	0	10	0	0	Sodium Chloride	1.452	Tris Ethanoate pH7	132	461
102	2	1	1	4	1	30	72.6	0	0	20	0	10	80	1	1	0.6	2	10	0	10	0	0	Sodium Chloride	1.452	Tris Ethanoate pH7	196	240
102	2	2	1	4	1	30	72.6	0	0	20	0	10	80	1	1	0.6	2	10	0	10	0	0	Sodium Chloride	1.452	Tris Ethanoate pH7	41	302
102	2	3	1	4	1	30	72.6	0	0	20	0	10	80	1	1	0.6	2	10	0	10	0	0	Sodium Chloride	1.452	Tris Ethanoate pH7	132	387
103	1	1	0	4	0	5	39.4	0	0	20	0	10	40	0	1	0.6	1	100	0	0	0	100	Sodium Chloride	0.735	Tris Ethanoate pH7	127	655
103	1	2	0	4	0	5	39.4	0	0	20	0	10	40	0	1	0.6	1	100	0	0	0	100	Sodium Chloride	0.735	Tris Ethanoate pH7	209	458
103	1	3	0	4	0	5	39.4	0	0	20	0	10	40	0	1	0.6	1	100	0	0	0	100	Sodium Chloride	0.735	Tris Ethanoate pH7	158	311
103	2	1	1	4	0	5	39.4	0	0	20	0	10	40	1	1	0.6	1	100	0	0	0	100	Sodium Chloride	0.735	Tris Ethanoate pH7	127	399
103	2	2	1	4	0	5	39.4	0	0	20	0	10	40	1	1	0.6	1	100	0	0	0	100	Sodium Chloride	0.735	Tris Ethanoate pH7	209	583
103	2	3	1	4	0	5	39.4	0	0	20	0	10	40	1	1	0.6	1	100	0	0	0	100	Sodium Chloride	0.735	Tris Ethanoate pH7	158	13
104	1	1	0	4	0	30	0	86.35	0	0	20	20	80	0	2	0.6	2	100	0	0	0	100	Potassium Chloride	1.727	Tris Ethanoate pH8	245	382
104	1	2	0	4	0	30	0	86.35	0	0	20	20	80	0	2	0.6	2	100	0	0	0	100	Potassium Chloride	1.727	Tris Ethanoate pH8	85	108
104	1	3	0	4	0	30	0	86.35	0	0	20	20	80	0	2	0.6	2	100	0	0	0	100	Potassium Chloride	1.727	Tris Ethanoate pH8	185	421
104	2	1	2	4	0	30	0	86.35	0	0	20	20	80	1	2	0.6	2	100	0	0	0	100	Potassium Chloride	1.727	Tris Ethanoate pH8	245	599
104	2	2	2	4	0	30	0	86.35	0	0	20	20	80	1	2	0.6	2	100	0	0	0	100	Potassium Chloride	1.727	Tris Ethanoate pH8	85	521
104	2	3	2	4	0	30	0	86.35	0	0	20	20	80	1	2	0.6	2	100	0	0	0	100	Potassium Chloride	1.727	Tris Ethanoate pH8	185	427
105	1	1	0	4	1	30	42.548	0	0	20	0	20	60	0	2	0.6	1	1	1	0	0	0	Sodium Chloride	0.8137	Tris Ethanoate pH7	305	227
105	1	2	0	4	1	30	42.548	0	0	20	0	20	60	0	2	0.6	1	1	1	0	0	0	Sodium Chloride	0.8137	Tris Ethanoate pH7	72	678
105	1	3	0	4	1	30	42.548	0	0	20	0	20	60	0	2	0.6	1	1	1	0	0	0	Sodium Chloride	0.8137	Tris Ethanoate pH7	240	397
105	2	1	2	4	1	30	42.548	0	0	20	0	20	60	1	2	0.6	1	1	1	0	0	0	Sodium Chloride	0.8137	Tris Ethanoate pH7	305	239
105	2	2	2	4	1	30	42.548	0	0	20	0	20	60	1	2	0.6	1	1	1	0	0	0	Sodium Chloride	0.8137	Tris Ethanoate pH7	72	682
105	2	3	2	4	1	30	42.548	0	0	20	0	20	60	1	2	0.6	1	1	1	0	0	0	Sodium Chloride	0.8137	Tris Ethanoate pH7	240	75
106	1	1	0	2	0	5	0	76.14999999999999	0	0	20	10	60	0	1	0.3	2	100	0	0	0	100	Potassium Chloride	1.523	Tris Ethanoate pH8	121	119
106	1	2	0	2	0	5	0	76.14999999999999	0	0	20	10	60	0	1	0.3	2	100	0	0	0	100	Potassium Chloride	1.523	Tris Ethanoate pH8	61	2
106	1	3	0	2	0	5	0	76.14999999999999	0	0	20	10	60	0	1	0.3	2	100	0	0	0	100	Potassium Chloride	1.523	Tris Ethanoate pH8	139	470
106	2	1	1	2	0	5	0	76.14999999999999	0	0	20	10	60	1	1	0.3	2	100	0	0	0	100	Potassium Chloride	1.523	Tris Ethanoate pH8	121	378
106	2	2	1	2	0	5	0	76.14999999999999	0	0	20	10	60	1	1	0.3	2	100	0	0	0	100	Potassium Chloride	1.523	Tris Ethanoate pH8	61	569
106	2	3	1	2	0	5	0	76.14999999999999	0	0	20	10	60	1	1	0.3	2	100	0	0	0	100	Potassium Chloride	1.523	Tris Ethanoate pH8	139	301
107	1	1	0	3	0	5	85.65	0	0	20	0	20	60	0	2	0.44999999999999996	1	100	0	0	0	100	Sodium Chloride	1.713	Tris Ethanoate pH7	33	537
107	1	2	0	3	0	5	85.65	0	0	20	0	20	60	0	2	0.44999999999999996	1	100	0	0	0	100	Sodium Chloride	1.713	Tris Ethanoate pH7	308	79
107	1	3	0	3	0	5	85.65	0	0	20	0	20	60	0	2	0.44999999999999996	1	100	0	0	0	100	Sodium Chloride	1.713	Tris Ethanoate pH7	83	152
107	2	1	2	3	0	5	85.65	0	0	20	0	20	60	1	2	0.44999999999999996	1	100	0	0	0	100	Sodium Chloride	1.713	Tris Ethanoate pH7	33	365
107	2	2	2	3	0	5	85.65	0	0	20	0	20	60	1	2	0.44999999999999996	1	100	0	0	0	100	Sodium Chloride	1.713	Tris Ethanoate pH7	308	362
107	2	3	2	3	0	5	85.65	0	0	20	0	20	60	1	2	0.44999999999999996	1	100	0	0	0	100	Sodium Chloride	1.713	Tris Ethanoate pH7	83	448
108	1	1	0	2	0	0	0	55.55	0	0	20	20	60	0	2	0.3	2	100	0	0	0	100	Potassium Chloride	1.111	Tris Ethanoate pH8	96	191
108	1	2	0	2	0	0	0	55.55	0	0	20	20	60	0	2	0.3	2	100	0	0	0	100	Potassium Chloride	1.111	Tris Ethanoate pH8	120	151
108	1	3	0	2	0	0	0	55.55	0	0	20	20	60	0	2	0.3	2	100	0	0	0	100	Potassium Chloride	1.111	Tris Ethanoate pH8	124	469
108	2	1	2	2	0	0	0	55.55	0	0	20	20	60	1	2	0.3	2	100	0	0	0	100	Potassium Chloride	1.111	Tris Ethanoate pH8	96	241
108	2	2	2	2	0	0	0	55.55	0	0	20	20	60	1	2	0.3	2	100	0	0	0	100	Potassium Chloride	1.111	Tris Ethanoate pH8	120	55
108	2	3	2	2	0	0	0	55.55	0	0	20	20	60	1	2	0.3	2	100	0	0	0	100	Potassium Chloride	1.111	Tris Ethanoate pH8	124	50
109	1	1	0	4	0	5	40.96	0	20	0	0	1	60	0	1	0.6	2	1	1	0	0	0	Sodium Chloride	0.774	Tris Ethanoate pH6	155	147
109	1	2	0	4	0	5	40.96	0	20	0	0	1	60	0	1	0.6	2	1	1	0	0	0	Sodium Chloride	0.774	Tris Ethanoate pH6	107	372
109	1	3	0	4	0	5	40.96	0	20	0	0	1	60	0	1	0.6	2	1	1	0	0	0	Sodium Chloride	0.774	Tris Ethanoate pH6	289	647
109	2	1	1	4	0	5	40.96	0	20	0	0	1	60	1	1	0.6	2	1	1	0	0	0	Sodium Chloride	0.774	Tris Ethanoate pH6	155	630
109	2	2	1	4	0	5	40.96	0	20	0	0	1	60	1	1	0.6	2	1	1	0	0	0	Sodium Chloride	0.774	Tris Ethanoate pH6	107	665
109	2	3	1	4	0	5	40.96	0	20	0	0	1	60	1	1	0.6	2	1	1	0	0	0	Sodium Chloride	0.774	Tris Ethanoate pH6	289	96
110	1	1	0	5	1	0	37.948	0	0	0	20	10	80	0	2	0.75	1	50	0	0	50	0	Sodium Chloride	0.6987	Tris Ethanoate pH8	314	689
110	1	2	0	5	1	0	37.948	0	0	0	20	10	80	0	2	0.75	1	50	0	0	50	0	Sodium Chloride	0.6987	Tris Ethanoate pH8	138	573
110	1	3	0	5	1	0	37.948	0	0	0	20	10	80	0	2	0.75	1	50	0	0	50	0	Sodium Chloride	0.6987	Tris Ethanoate pH8	54	523
110	2	1	2	5	1	0	37.948	0	0	0	20	10	80	1	2	0.75	1	50	0	0	50	0	Sodium Chloride	0.6987	Tris Ethanoate pH8	314	650
110	2	2	2	5	1	0	37.948	0	0	0	20	10	80	1	2	0.75	1	50	0	0	50	0	Sodium Chloride	0.6987	Tris Ethanoate pH8	138	672
110	2	3	2	5	1	0	37.948	0	0	0	20	10	80	1	2	0.75	1	50	0	0	50	0	Sodium Chloride	0.6987	Tris Ethanoate pH8	54	553
111	1	1	0	2	1	5	0	77.14999999999999	0	0	20	1	40	0	2	0.3	1	100	0	0	0	100	Potassium Chloride	1.543	Tris Ethanoate pH8	144	452
111	1	2	0	2	1	5	0	77.14999999999999	0	0	20	1	40	0	2	0.3	1	100	0	0	0	100	Potassium Chloride	1.543	Tris Ethanoate pH8	150	628
111	1	3	0	2	1	5	0	77.14999999999999	0	0	20	1	40	0	2	0.3	1	100	0	0	0	100	Potassium Chloride	1.543	Tris Ethanoate pH8	323	556
111	2	1	2	2	1	5	0	77.14999999999999	0	0	20	1	40	1	2	0.3	1	100	0	0	0	100	Potassium Chloride	1.543	Tris Ethanoate pH8	144	697
111	2	2	2	2	1	5	0	77.14999999999999	0	0	20	1	40	1	2	0.3	1	100	0	0	0	100	Potassium Chloride	1.543	Tris Ethanoate pH8	150	10
111	2	3	2	2	1	5	0	77.14999999999999	0	0	20	1	40	1	2	0.3	1	100	0	0	0	100	Potassium Chloride	1.543	Tris Ethanoate pH8	323	17
112	1	1	0	4	0	30	87.05000000000001	0	0	20	0	10	80	0	2	0.6	2	10	0	10	0	0	Sodium Chloride	1.741	Tris Ethanoate pH7	11	614
112	1	2	0	4	0	30	87.05000000000001	0	0	20	0	10	80	0	2	0.6	2	10	0	10	0	0	Sodium Chloride	1.741	Tris Ethanoate pH7	234	189
112	1	3	0	4	0	30	87.05000000000001	0	0	20	0	10	80	0	2	0.6	2	10	0	10	0	0	Sodium Chloride	1.741	Tris Ethanoate pH7	75	95
112	2	1	2	4	0	30	87.05000000000001	0	0	20	0	10	80	1	2	0.6	2	10	0	10	0	0	Sodium Chloride	1.741	Tris Ethanoate pH7	11	431
112	2	2	2	4	0	30	87.05000000000001	0	0	20	0	10	80	1	2	0.6	2	10	0	10	0	0	Sodium Chloride	1.741	Tris Ethanoate pH7	234	281
112	2	3	2	4	0	30	87.05000000000001	0	0	20	0	10	80	1	2	0.6	2	10	0	10	0	0	Sodium Chloride	1.741	Tris Ethanoate pH7	75	103
113	1	1	0	2	0	5	94.8	0	20	0	0	20	80	0	2	0.3	2	100	0	0	0	100	Sodium Chloride	1.896	Tris Ethanoate pH6	126	433
113	1	2	0	2	0	5	94.8	0	20	0	0	20	80	0	2	0.3	2	100	0	0	0	100	Sodium Chloride	1.896	Tris Ethanoate pH6	225	35
113	1	3	0	2	0	5	94.8	0	20	0	0	20	80	0	2	0.3	2	100	0	0	0	100	Sodium Chloride	1.896	Tris Ethanoate pH6	186	146
113	2	1	2	2	0	5	94.8	0	20	0	0	20	80	1	2	0.3	2	100	0	0	0	100	Sodium Chloride	1.896	Tris Ethanoate pH6	126	588
113	2	2	2	2	0	5	94.8	0	20	0	0	20	80	1	2	0.3	2	100	0	0	0	100	Sodium Chloride	1.896	Tris Ethanoate pH6	225	213
113	2	3	2	2	0	5	94.8	0	20	0	0	20	80	1	2	0.3	2	100	0	0	0	100	Sodium Chloride	1.896	Tris Ethanoate pH6	186	549
114	1	1	0	3	0	0	0	91.25	0	20	0	1	60	0	1	0.44999999999999996	2	1	1	0	0	0	Potassium Chloride	1.825	Tris Ethanoate pH7	191	640
114	1	2	0	3	0	0	0	91.25	0	20	0	1	60	0	1	0.44999999999999996	2	1	1	0	0	0	Potassium Chloride	1.825	Tris Ethanoate pH7	253	704
114	1	3	0	3	0	0	0	91.25	0	20	0	1	60	0	1	0.44999999999999996	2	1	1	0	0	0	Potassium Chloride	1.825	Tris Ethanoate pH7	104	229
114	2	1	1	3	0	0	0	91.25	0	20	0	1	60	1	1	0.44999999999999996	2	1	1	0	0	0	Potassium Chloride	1.825	Tris Ethanoate pH7	191	221
114	2	2	1	3	0	0	0	91.25	0	20	0	1	60	1	1	0.44999999999999996	2	1	1	0	0	0	Potassium Chloride	1.825	Tris Ethanoate pH7	253	392
114	2	3	1	3	0	0	0	91.25	0	20	0	1	60	1	1	0.44999999999999996	2	1	1	0	0	0	Potassium Chloride	1.825	Tris Ethanoate pH7	104	275
115	1	1	0	2	1	0	0	15.928	0	20	0	20	40	0	2	0.3	2	100	0	0	0	100	Potassium Chloride	0.1482	Tris Ethanoate pH7	222	383
115	1	2	0	2	1	0	0	15.928	0	20	0	20	40	0	2	0.3	2	100	0	0	0	100	Potassium Chloride	0.1482	Tris Ethanoate pH7	97	616
115	1	3	0	2	1	0	0	15.928	0	20	0	20	40	0	2	0.3	2	100	0	0	0	100	Potassium Chloride	0.1482	Tris Ethanoate pH7	230	517
115	2	1	2	2	1	0	0	15.928	0	20	0	20	40	1	2	0.3	2	100	0	0	0	100	Potassium Chloride	0.1482	Tris Ethanoate pH7	222	324
115	2	2	2	2	1	0	0	15.928	0	20	0	20	40	1	2	0.3	2	100	0	0	0	100	Potassium Chloride	0.1482	Tris Ethanoate pH7	97	680
115	2	3	2	2	1	0	0	15.928	0	20	0	20	40	1	2	0.3	2	100	0	0	0	100	Potassium Chloride	0.1482	Tris Ethanoate pH7	230	46
116	1	1	0	3	1	0	0	41.608000000000004	0	20	0	10	60	0	2	0.44999999999999996	2	1	1	0	0	0	Potassium Chloride	0.7902	Tris Ethanoate pH7	326	570
116	1	2	0	3	1	0	0	41.608000000000004	0	20	0	10	60	0	2	0.44999999999999996	2	1	1	0	0	0	Potassium Chloride	0.7902	Tris Ethanoate pH7	359	298
116	1	3	0	3	1	0	0	41.608000000000004	0	20	0	10	60	0	2	0.44999999999999996	2	1	1	0	0	0	Potassium Chloride	0.7902	Tris Ethanoate pH7	275	143
116	2	1	2	3	1	0	0	41.608000000000004	0	20	0	10	60	1	2	0.44999999999999996	2	1	1	0	0	0	Potassium Chloride	0.7902	Tris Ethanoate pH7	326	293
116	2	2	2	3	1	0	0	41.608000000000004	0	20	0	10	60	1	2	0.44999999999999996	2	1	1	0	0	0	Potassium Chloride	0.7902	Tris Ethanoate pH7	359	526
116	2	3	2	3	1	0	0	41.608000000000004	0	20	0	10	60	1	2	0.44999999999999996	2	1	1	0	0	0	Potassium Chloride	0.7902	Tris Ethanoate pH7	275	545
117	1	1	0	5	0	30	0	31.896	0	0	20	20	40	0	1	0.75	1	10	0	10	0	0	Potassium Chloride	0.5474	Tris Ethanoate pH8	208	71
117	1	2	0	5	0	30	0	31.896	0	0	20	20	40	0	1	0.75	1	10	0	10	0	0	Potassium Chloride	0.5474	Tris Ethanoate pH8	247	384
117	1	3	0	5	0	30	0	31.896	0	0	20	20	40	0	1	0.75	1	10	0	10	0	0	Potassium Chloride	0.5474	Tris Ethanoate pH8	30	214
117	2	1	1	5	0	30	0	31.896	0	0	20	20	40	1	1	0.75	1	10	0	10	0	0	Potassium Chloride	0.5474	Tris Ethanoate pH8	208	464
117	2	2	1	5	0	30	0	31.896	0	0	20	20	40	1	1	0.75	1	10	0	10	0	0	Potassium Chloride	0.5474	Tris Ethanoate pH8	247	607
117	2	3	1	5	0	30	0	31.896	0	0	20	20	40	1	1	0.75	1	10	0	10	0	0	Potassium Chloride	0.5474	Tris Ethanoate pH8	30	196
118	1	1	0	2	1	30	81.65	0	0	0	20	1	60	0	2	0.3	2	50	0	0	50	0	Sodium Chloride	1.633	Tris Ethanoate pH8	16	664
118	1	2	0	2	1	30	81.65	0	0	0	20	1	60	0	2	0.3	2	50	0	0	50	0	Sodium Chloride	1.633	Tris Ethanoate pH8	350	223
118	1	3	0	2	1	30	81.65	0	0	0	20	1	60	0	2	0.3	2	50	0	0	50	0	Sodium Chloride	1.633	Tris Ethanoate pH8	20	57
118	2	1	2	2	1	30	81.65	0	0	0	20	1	60	1	2	0.3	2	50	0	0	50	0	Sodium Chloride	1.633	Tris Ethanoate pH8	16	348
118	2	2	2	2	1	30	81.65	0	0	0	20	1	60	1	2	0.3	2	50	0	0	50	0	Sodium Chloride	1.633	Tris Ethanoate pH8	350	128
118	2	3	2	2	1	30	81.65	0	0	0	20	1	60	1	2	0.3	2	50	0	0	50	0	Sodium Chloride	1.633	Tris Ethanoate pH8	20	131
119	1	1	0	3	1	30	0	34.936	0	0	20	10	40	0	1	0.44999999999999996	1	10	0	10	0	0	Potassium Chloride	0.6234	Tris Ethanoate pH8	226	352
119	1	2	0	3	1	30	0	34.936	0	0	20	10	40	0	1	0.44999999999999996	1	10	0	10	0	0	Potassium Chloride	0.6234	Tris Ethanoate pH8	79	294
119	1	3	0	3	1	30	0	34.936	0	0	20	10	40	0	1	0.44999999999999996	1	10	0	10	0	0	Potassium Chloride	0.6234	Tris Ethanoate pH8	200	571
119	2	1	1	3	1	30	0	34.936	0	0	20	10	40	1	1	0.44999999999999996	1	10	0	10	0	0	Potassium Chloride	0.6234	Tris Ethanoate pH8	226	580
119	2	2	1	3	1	30	0	34.936	0	0	20	10	40	1	1	0.44999999999999996	1	10	0	10	0	0	Potassium Chloride	0.6234	Tris Ethanoate pH8	79	441
119	2	3	1	3	1	30	0	34.936	0	0	20	10	40	1	1	0.44999999999999996	1	10	0	10	0	0	Potassium Chloride	0.6234	Tris Ethanoate pH8	200	246
120	1	1	0	2	1	5	0	39.316	0	0	20	1	40	0	2	0.3	1	10	0	10	0	0	Potassium Chloride	0.7329	Tris Ethanoate pH8	99	405
120	1	2	0	2	1	5	0	39.316	0	0	20	1	40	0	2	0.3	1	10	0	10	0	0	Potassium Chloride	0.7329	Tris Ethanoate pH8	291	520
120	1	3	0	2	1	5	0	39.316	0	0	20	1	40	0	2	0.3	1	10	0	10	0	0	Potassium Chloride	0.7329	Tris Ethanoate pH8	86	111
120	2	1	2	2	1	5	0	39.316	0	0	20	1	40	1	2	0.3	1	10	0	10	0	0	Potassium Chloride	0.7329	Tris Ethanoate pH8	99	491
120	2	2	2	2	1	5	0	39.316	0	0	20	1	40	1	2	0.3	1	10	0	10	0	0	Potassium Chloride	0.7329	Tris Ethanoate pH8	291	287
120	2	3	2	2	1	5	0	39.316	0	0	20	1	40	1	2	0.3	1	10	0	10	0	0	Potassium Chloride	0.7329	Tris Ethanoate pH8	86	93
