# Supplementary material for: Development of a fluorescence-based assay for RecBCD activity using functional data analysis and design of experiments
Source: RSC Chem Biol. 2025 Mar 17;6(5):772–9. doi: 10.1039/d4cb00291a (PMC11955833; doi:10.1039/d4cb00291a)
Supplement: CB-006-D4CB00291A-s002 [file CB-006-D4CB00291A-s002.csv]

Condition	Quasi-Replicate	Replicate	RecBCD (nM)	Sodium Chloride (mM)	MgCl2 (mM)	ATP 2000uM (uM)	Tris Ethanoate pH8 (mM)	BSA (g/l)	Tris Ethanoate pH6 (mM)	DTT (mM)	DNA (ng/ul)	QuantiFluor (% v/v)	Monovalent Cation Source - Active	Monovalent Cation Source - Value	Tris Ethanoate Type - Active	Quasi-Condition	Run
1	1	1	0	20	10	50	20	2.5	0	0.5	3	0.44999999999999996	Sodium Chloride	1	Tris Ethanoate pH8	139	523
1	1	2	0	20	10	50	20	2.5	0	0.5	3	0.44999999999999996	Sodium Chloride	1	Tris Ethanoate pH8	80	546
1	1	3	0	20	10	50	20	2.5	0	0.5	3	0.44999999999999996	Sodium Chloride	1	Tris Ethanoate pH8	303	675
1	1	4	0	20	10	50	20	2.5	0	0.5	3	0.44999999999999996	Sodium Chloride	1	Tris Ethanoate pH8	258	95
1	2	1	1.4	20	10	50	20	2.5	0	0.5	3	0.44999999999999996	Sodium Chloride	1	Tris Ethanoate pH8	139	352
1	2	2	1.4	20	10	50	20	2.5	0	0.5	3	0.44999999999999996	Sodium Chloride	1	Tris Ethanoate pH8	80	351
1	2	3	1.4	20	10	50	20	2.5	0	0.5	3	0.44999999999999996	Sodium Chloride	1	Tris Ethanoate pH8	303	122
1	2	4	1.4	20	10	50	20	2.5	0	0.5	3	0.44999999999999996	Sodium Chloride	1	Tris Ethanoate pH8	258	406
2	1	1	0	20	10	50	20	2.5	0	0.5	3	0.44999999999999996	Sodium Chloride	1	Tris Ethanoate pH8	350	29
2	1	2	0	20	10	50	20	2.5	0	0.5	3	0.44999999999999996	Sodium Chloride	1	Tris Ethanoate pH8	279	624
2	1	3	0	20	10	50	20	2.5	0	0.5	3	0.44999999999999996	Sodium Chloride	1	Tris Ethanoate pH8	76	661
2	1	4	0	20	10	50	20	2.5	0	0.5	3	0.44999999999999996	Sodium Chloride	1	Tris Ethanoate pH8	232	615
2	2	1	1.4	20	10	50	20	2.5	0	0.5	3	0.44999999999999996	Sodium Chloride	1	Tris Ethanoate pH8	350	397
2	2	2	1.4	20	10	50	20	2.5	0	0.5	3	0.44999999999999996	Sodium Chloride	1	Tris Ethanoate pH8	279	485
2	2	3	1.4	20	10	50	20	2.5	0	0.5	3	0.44999999999999996	Sodium Chloride	1	Tris Ethanoate pH8	76	489
2	2	4	1.4	20	10	50	20	2.5	0	0.5	3	0.44999999999999996	Sodium Chloride	1	Tris Ethanoate pH8	232	116
3	1	1	0	10	10	50	0	0	20	1	5	0.75	Sodium Chloride	0	Tris Ethanoate pH6	295	482
3	1	2	0	10	10	50	0	0	20	1	5	0.75	Sodium Chloride	0	Tris Ethanoate pH6	250	440
3	1	3	0	10	10	50	0	0	20	1	5	0.75	Sodium Chloride	0	Tris Ethanoate pH6	75	140
3	1	4	0	10	10	50	0	0	20	1	5	0.75	Sodium Chloride	0	Tris Ethanoate pH6	197	701
3	2	1	1.4	10	10	50	0	0	20	1	5	0.75	Sodium Chloride	0	Tris Ethanoate pH6	295	588
3	2	2	1.4	10	10	50	0	0	20	1	5	0.75	Sodium Chloride	0	Tris Ethanoate pH6	250	447
3	2	3	1.4	10	10	50	0	0	20	1	5	0.75	Sodium Chloride	0	Tris Ethanoate pH6	75	715
3	2	4	1.4	10	10	50	0	0	20	1	5	0.75	Sodium Chloride	0	Tris Ethanoate pH6	197	37
4	1	1	0	20	10	50	0	2.5	20	0.5	5	0.75	Sodium Chloride	1	Tris Ethanoate pH6	338	417
4	1	2	0	20	10	50	0	2.5	20	0.5	5	0.75	Sodium Chloride	1	Tris Ethanoate pH6	88	680
4	1	3	0	20	10	50	0	2.5	20	0.5	5	0.75	Sodium Chloride	1	Tris Ethanoate pH6	272	562
4	1	4	0	20	10	50	0	2.5	20	0.5	5	0.75	Sodium Chloride	1	Tris Ethanoate pH6	312	144
4	2	1	1.4	20	10	50	0	2.5	20	0.5	5	0.75	Sodium Chloride	1	Tris Ethanoate pH6	338	657
4	2	2	1.4	20	10	50	0	2.5	20	0.5	5	0.75	Sodium Chloride	1	Tris Ethanoate pH6	88	288
4	2	3	1.4	20	10	50	0	2.5	20	0.5	5	0.75	Sodium Chloride	1	Tris Ethanoate pH6	272	620
4	2	4	1.4	20	10	50	0	2.5	20	0.5	5	0.75	Sodium Chloride	1	Tris Ethanoate pH6	312	682
5	1	1	0	10	10	50	20	0	0	1	3	0.44999999999999996	Sodium Chloride	0	Tris Ethanoate pH8	30	270
5	1	2	0	10	10	50	20	0	0	1	3	0.44999999999999996	Sodium Chloride	0	Tris Ethanoate pH8	181	180
5	1	3	0	10	10	50	20	0	0	1	3	0.44999999999999996	Sodium Chloride	0	Tris Ethanoate pH8	263	251
5	1	4	0	10	10	50	20	0	0	1	3	0.44999999999999996	Sodium Chloride	0	Tris Ethanoate pH8	216	737
5	2	1	1.4	10	10	50	20	0	0	1	3	0.44999999999999996	Sodium Chloride	0	Tris Ethanoate pH8	30	509
5	2	2	1.4	10	10	50	20	0	0	1	3	0.44999999999999996	Sodium Chloride	0	Tris Ethanoate pH8	181	497
5	2	3	1.4	10	10	50	20	0	0	1	3	0.44999999999999996	Sodium Chloride	0	Tris Ethanoate pH8	263	84
5	2	4	1.4	10	10	50	20	0	0	1	3	0.44999999999999996	Sodium Chloride	0	Tris Ethanoate pH8	216	687
6	1	1	0	20	10	50	20	2.5	0	0.5	5	0.75	Sodium Chloride	1	Tris Ethanoate pH8	19	399
6	1	2	0	20	10	50	20	2.5	0	0.5	5	0.75	Sodium Chloride	1	Tris Ethanoate pH8	158	353
6	1	3	0	20	10	50	20	2.5	0	0.5	5	0.75	Sodium Chloride	1	Tris Ethanoate pH8	320	730
6	1	4	0	20	10	50	20	2.5	0	0.5	5	0.75	Sodium Chloride	1	Tris Ethanoate pH8	283	697
6	2	1	1.4	20	10	50	20	2.5	0	0.5	5	0.75	Sodium Chloride	1	Tris Ethanoate pH8	19	740
6	2	2	1.4	20	10	50	20	2.5	0	0.5	5	0.75	Sodium Chloride	1	Tris Ethanoate pH8	158	48
6	2	3	1.4	20	10	50	20	2.5	0	0.5	5	0.75	Sodium Chloride	1	Tris Ethanoate pH8	320	612
6	2	4	1.4	20	10	50	20	2.5	0	0.5	5	0.75	Sodium Chloride	1	Tris Ethanoate pH8	283	110
7	1	1	0	10	10	50	20	5	0	1	5	0.75	Sodium Chloride	0	Tris Ethanoate pH8	25	565
7	1	2	0	10	10	50	20	5	0	1	5	0.75	Sodium Chloride	0	Tris Ethanoate pH8	219	21
7	1	3	0	10	10	50	20	5	0	1	5	0.75	Sodium Chloride	0	Tris Ethanoate pH8	328	631
7	1	4	0	10	10	50	20	5	0	1	5	0.75	Sodium Chloride	0	Tris Ethanoate pH8	45	563
7	2	1	1.4	10	10	50	20	5	0	1	5	0.75	Sodium Chloride	0	Tris Ethanoate pH8	25	281
7	2	2	1.4	10	10	50	20	5	0	1	5	0.75	Sodium Chloride	0	Tris Ethanoate pH8	219	293
7	2	3	1.4	10	10	50	20	5	0	1	5	0.75	Sodium Chloride	0	Tris Ethanoate pH8	328	194
7	2	4	1.4	10	10	50	20	5	0	1	5	0.75	Sodium Chloride	0	Tris Ethanoate pH8	45	595
8	1	1	0	20	10	50	0	2.5	20	0.5	5	0.75	Sodium Chloride	1	Tris Ethanoate pH6	355	327
8	1	2	0	20	10	50	0	2.5	20	0.5	5	0.75	Sodium Chloride	1	Tris Ethanoate pH6	59	383
8	1	3	0	20	10	50	0	2.5	20	0.5	5	0.75	Sodium Chloride	1	Tris Ethanoate pH6	151	498
8	1	4	0	20	10	50	0	2.5	20	0.5	5	0.75	Sodium Chloride	1	Tris Ethanoate pH6	241	532
8	2	1	1.4	20	10	50	0	2.5	20	0.5	5	0.75	Sodium Chloride	1	Tris Ethanoate pH6	355	5
8	2	2	1.4	20	10	50	0	2.5	20	0.5	5	0.75	Sodium Chloride	1	Tris Ethanoate pH6	59	496
8	2	3	1.4	20	10	50	0	2.5	20	0.5	5	0.75	Sodium Chloride	1	Tris Ethanoate pH6	151	53
8	2	4	1.4	20	10	50	0	2.5	20	0.5	5	0.75	Sodium Chloride	1	Tris Ethanoate pH6	241	341
9	1	1	0	10	10	50	0	2.5	20	1	3	0.44999999999999996	Sodium Chloride	0	Tris Ethanoate pH6	179	748
9	1	2	0	10	10	50	0	2.5	20	1	3	0.44999999999999996	Sodium Chloride	0	Tris Ethanoate pH6	266	47
9	1	3	0	10	10	50	0	2.5	20	1	3	0.44999999999999996	Sodium Chloride	0	Tris Ethanoate pH6	264	663
9	1	4	0	10	10	50	0	2.5	20	1	3	0.44999999999999996	Sodium Chloride	0	Tris Ethanoate pH6	102	2
9	2	1	1.4	10	10	50	0	2.5	20	1	3	0.44999999999999996	Sodium Chloride	0	Tris Ethanoate pH6	179	209
9	2	2	1.4	10	10	50	0	2.5	20	1	3	0.44999999999999996	Sodium Chloride	0	Tris Ethanoate pH6	266	756
9	2	3	1.4	10	10	50	0	2.5	20	1	3	0.44999999999999996	Sodium Chloride	0	Tris Ethanoate pH6	264	218
9	2	4	1.4	10	10	50	0	2.5	20	1	3	0.44999999999999996	Sodium Chloride	0	Tris Ethanoate pH6	102	127
10	1	1	0	20	10	50	20	2.5	0	0.5	3	0.44999999999999996	Sodium Chloride	1	Tris Ethanoate pH8	135	69
10	1	2	0	20	10	50	20	2.5	0	0.5	3	0.44999999999999996	Sodium Chloride	1	Tris Ethanoate pH8	323	589
10	1	3	0	20	10	50	20	2.5	0	0.5	3	0.44999999999999996	Sodium Chloride	1	Tris Ethanoate pH8	223	574
10	1	4	0	20	10	50	20	2.5	0	0.5	3	0.44999999999999996	Sodium Chloride	1	Tris Ethanoate pH8	42	131
10	2	1	1.4	20	10	50	20	2.5	0	0.5	3	0.44999999999999996	Sodium Chloride	1	Tris Ethanoate pH8	135	666
10	2	2	1.4	20	10	50	20	2.5	0	0.5	3	0.44999999999999996	Sodium Chloride	1	Tris Ethanoate pH8	323	628
10	2	3	1.4	20	10	50	20	2.5	0	0.5	3	0.44999999999999996	Sodium Chloride	1	Tris Ethanoate pH8	223	212
10	2	4	1.4	20	10	50	20	2.5	0	0.5	3	0.44999999999999996	Sodium Chloride	1	Tris Ethanoate pH8	42	348
11	1	1	0	20	10	50	0	2.5	20	0.5	3	0.44999999999999996	Sodium Chloride	1	Tris Ethanoate pH6	277	747
11	1	2	0	20	10	50	0	2.5	20	0.5	3	0.44999999999999996	Sodium Chloride	1	Tris Ethanoate pH6	140	181
11	1	3	0	20	10	50	0	2.5	20	0.5	3	0.44999999999999996	Sodium Chloride	1	Tris Ethanoate pH6	289	684
11	1	4	0	20	10	50	0	2.5	20	0.5	3	0.44999999999999996	Sodium Chloride	1	Tris Ethanoate pH6	84	449
11	2	1	1.4	20	10	50	0	2.5	20	0.5	3	0.44999999999999996	Sodium Chloride	1	Tris Ethanoate pH6	277	521
11	2	2	1.4	20	10	50	0	2.5	20	0.5	3	0.44999999999999996	Sodium Chloride	1	Tris Ethanoate pH6	140	115
11	2	3	1.4	20	10	50	0	2.5	20	0.5	3	0.44999999999999996	Sodium Chloride	1	Tris Ethanoate pH6	289	741
11	2	4	1.4	20	10	50	0	2.5	20	0.5	3	0.44999999999999996	Sodium Chloride	1	Tris Ethanoate pH6	84	8
12	1	1	0	10	10	50	0	0	20	1	5	0.75	Sodium Chloride	0	Tris Ethanoate pH6	53	361
12	1	2	0	10	10	50	0	0	20	1	5	0.75	Sodium Chloride	0	Tris Ethanoate pH6	28	468
12	1	3	0	10	10	50	0	0	20	1	5	0.75	Sodium Chloride	0	Tris Ethanoate pH6	8	731
12	1	4	0	10	10	50	0	0	20	1	5	0.75	Sodium Chloride	0	Tris Ethanoate pH6	224	145
12	2	1	1.4	10	10	50	0	0	20	1	5	0.75	Sodium Chloride	0	Tris Ethanoate pH6	53	216
12	2	2	1.4	10	10	50	0	0	20	1	5	0.75	Sodium Chloride	0	Tris Ethanoate pH6	28	520
12	2	3	1.4	10	10	50	0	0	20	1	5	0.75	Sodium Chloride	0	Tris Ethanoate pH6	8	716
12	2	4	1.4	10	10	50	0	0	20	1	5	0.75	Sodium Chloride	0	Tris Ethanoate pH6	224	478
13	1	1	0	20	10	50	20	5	0	0	3	0.44999999999999996	Sodium Chloride	1	Tris Ethanoate pH8	101	551
13	1	2	0	20	10	50	20	5	0	0	3	0.44999999999999996	Sodium Chloride	1	Tris Ethanoate pH8	58	117
13	1	3	0	20	10	50	20	5	0	0	3	0.44999999999999996	Sodium Chloride	1	Tris Ethanoate pH8	275	245
13	1	4	0	20	10	50	20	5	0	0	3	0.44999999999999996	Sodium Chloride	1	Tris Ethanoate pH8	331	573
13	2	1	1.4	20	10	50	20	5	0	0	3	0.44999999999999996	Sodium Chloride	1	Tris Ethanoate pH8	101	266
13	2	2	1.4	20	10	50	20	5	0	0	3	0.44999999999999996	Sodium Chloride	1	Tris Ethanoate pH8	58	54
13	2	3	1.4	20	10	50	20	5	0	0	3	0.44999999999999996	Sodium Chloride	1	Tris Ethanoate pH8	275	371
13	2	4	1.4	20	10	50	20	5	0	0	3	0.44999999999999996	Sodium Chloride	1	Tris Ethanoate pH8	331	611
14	1	1	0	40	10	50	20	5	0	0	5	0.75	Sodium Chloride	2	Tris Ethanoate pH8	69	177
14	1	2	0	40	10	50	20	5	0	0	5	0.75	Sodium Chloride	2	Tris Ethanoate pH8	173	205
14	1	3	0	40	10	50	20	5	0	0	5	0.75	Sodium Chloride	2	Tris Ethanoate pH8	376	109
14	1	4	0	40	10	50	20	5	0	0	5	0.75	Sodium Chloride	2	Tris Ethanoate pH8	168	538
14	2	1	1.4	40	10	50	20	5	0	0	5	0.75	Sodium Chloride	2	Tris Ethanoate pH8	69	100
14	2	2	1.4	40	10	50	20	5	0	0	5	0.75	Sodium Chloride	2	Tris Ethanoate pH8	173	244
14	2	3	1.4	40	10	50	20	5	0	0	5	0.75	Sodium Chloride	2	Tris Ethanoate pH8	376	544
14	2	4	1.4	40	10	50	20	5	0	0	5	0.75	Sodium Chloride	2	Tris Ethanoate pH8	168	584
15	1	1	0	20	10	50	0	0	20	0	5	0.75	Sodium Chloride	1	Tris Ethanoate pH6	129	367
15	1	2	0	20	10	50	0	0	20	0	5	0.75	Sodium Chloride	1	Tris Ethanoate pH6	332	296
15	1	3	0	20	10	50	0	0	20	0	5	0.75	Sodium Chloride	1	Tris Ethanoate pH6	60	20
15	1	4	0	20	10	50	0	0	20	0	5	0.75	Sodium Chloride	1	Tris Ethanoate pH6	245	431
15	2	1	1.4	20	10	50	0	0	20	0	5	0.75	Sodium Chloride	1	Tris Ethanoate pH6	129	751
15	2	2	1.4	20	10	50	0	0	20	0	5	0.75	Sodium Chloride	1	Tris Ethanoate pH6	332	454
15	2	3	1.4	20	10	50	0	0	20	0	5	0.75	Sodium Chloride	1	Tris Ethanoate pH6	60	152
15	2	4	1.4	20	10	50	0	0	20	0	5	0.75	Sodium Chloride	1	Tris Ethanoate pH6	245	89
16	1	1	0	10	10	50	20	0	0	0.5	3	0.44999999999999996	Sodium Chloride	0	Tris Ethanoate pH8	330	15
16	1	2	0	10	10	50	20	0	0	0.5	3	0.44999999999999996	Sodium Chloride	0	Tris Ethanoate pH8	160	148
16	1	3	0	10	10	50	20	0	0	0.5	3	0.44999999999999996	Sodium Chloride	0	Tris Ethanoate pH8	230	549
16	1	4	0	10	10	50	20	0	0	0.5	3	0.44999999999999996	Sodium Chloride	0	Tris Ethanoate pH8	118	12
16	2	1	1.4	10	10	50	20	0	0	0.5	3	0.44999999999999996	Sodium Chloride	0	Tris Ethanoate pH8	330	659
16	2	2	1.4	10	10	50	20	0	0	0.5	3	0.44999999999999996	Sodium Chloride	0	Tris Ethanoate pH8	160	388
16	2	3	1.4	10	10	50	20	0	0	0.5	3	0.44999999999999996	Sodium Chloride	0	Tris Ethanoate pH8	230	622
16	2	4	1.4	10	10	50	20	0	0	0.5	3	0.44999999999999996	Sodium Chloride	0	Tris Ethanoate pH8	118	711
17	1	1	0	20	10	50	0	2.5	20	0.5	3	0.44999999999999996	Sodium Chloride	1	Tris Ethanoate pH6	137	572
17	1	2	0	20	10	50	0	2.5	20	0.5	3	0.44999999999999996	Sodium Chloride	1	Tris Ethanoate pH6	132	516
17	1	3	0	20	10	50	0	2.5	20	0.5	3	0.44999999999999996	Sodium Chloride	1	Tris Ethanoate pH6	210	725
17	1	4	0	20	10	50	0	2.5	20	0.5	3	0.44999999999999996	Sodium Chloride	1	Tris Ethanoate pH6	10	283
17	2	1	1.4	20	10	50	0	2.5	20	0.5	3	0.44999999999999996	Sodium Chloride	1	Tris Ethanoate pH6	137	119
17	2	2	1.4	20	10	50	0	2.5	20	0.5	3	0.44999999999999996	Sodium Chloride	1	Tris Ethanoate pH6	132	196
17	2	3	1.4	20	10	50	0	2.5	20	0.5	3	0.44999999999999996	Sodium Chloride	1	Tris Ethanoate pH6	210	550
17	2	4	1.4	20	10	50	0	2.5	20	0.5	3	0.44999999999999996	Sodium Chloride	1	Tris Ethanoate pH6	10	81
18	1	1	0	20	10	50	0	0	20	0.5	3	0.44999999999999996	Sodium Chloride	1	Tris Ethanoate pH6	43	337
18	1	2	0	20	10	50	0	0	20	0.5	3	0.44999999999999996	Sodium Chloride	1	Tris Ethanoate pH6	134	338
18	1	3	0	20	10	50	0	0	20	0.5	3	0.44999999999999996	Sodium Chloride	1	Tris Ethanoate pH6	149	65
18	1	4	0	20	10	50	0	0	20	0.5	3	0.44999999999999996	Sodium Chloride	1	Tris Ethanoate pH6	142	733
18	2	1	1.4	20	10	50	0	0	20	0.5	3	0.44999999999999996	Sodium Chloride	1	Tris Ethanoate pH6	43	317
18	2	2	1.4	20	10	50	0	0	20	0.5	3	0.44999999999999996	Sodium Chloride	1	Tris Ethanoate pH6	134	727
18	2	3	1.4	20	10	50	0	0	20	0.5	3	0.44999999999999996	Sodium Chloride	1	Tris Ethanoate pH6	149	79
18	2	4	1.4	20	10	50	0	0	20	0.5	3	0.44999999999999996	Sodium Chloride	1	Tris Ethanoate pH6	142	276
19	1	1	0	40	10	50	20	5	0	1	5	0.75	Sodium Chloride	2	Tris Ethanoate pH8	55	271
19	1	2	0	40	10	50	20	5	0	1	5	0.75	Sodium Chloride	2	Tris Ethanoate pH8	214	415
19	1	3	0	40	10	50	20	5	0	1	5	0.75	Sodium Chloride	2	Tris Ethanoate pH8	205	430
19	1	4	0	40	10	50	20	5	0	1	5	0.75	Sodium Chloride	2	Tris Ethanoate pH8	184	619
19	2	1	1.4	40	10	50	20	5	0	1	5	0.75	Sodium Chloride	2	Tris Ethanoate pH8	55	214
19	2	2	1.4	40	10	50	20	5	0	1	5	0.75	Sodium Chloride	2	Tris Ethanoate pH8	214	187
19	2	3	1.4	40	10	50	20	5	0	1	5	0.75	Sodium Chloride	2	Tris Ethanoate pH8	205	277
19	2	4	1.4	40	10	50	20	5	0	1	5	0.75	Sodium Chloride	2	Tris Ethanoate pH8	184	149
20	1	1	0	40	10	50	20	0	0	0	3	0.44999999999999996	Sodium Chloride	2	Tris Ethanoate pH8	165	444
20	1	2	0	40	10	50	20	0	0	0	3	0.44999999999999996	Sodium Chloride	2	Tris Ethanoate pH8	251	342
20	1	3	0	40	10	50	20	0	0	0	3	0.44999999999999996	Sodium Chloride	2	Tris Ethanoate pH8	348	369
20	1	4	0	40	10	50	20	0	0	0	3	0.44999999999999996	Sodium Chloride	2	Tris Ethanoate pH8	70	73
20	2	1	1.4	40	10	50	20	0	0	0	3	0.44999999999999996	Sodium Chloride	2	Tris Ethanoate pH8	165	30
20	2	2	1.4	40	10	50	20	0	0	0	3	0.44999999999999996	Sodium Chloride	2	Tris Ethanoate pH8	251	156
20	2	3	1.4	40	10	50	20	0	0	0	3	0.44999999999999996	Sodium Chloride	2	Tris Ethanoate pH8	348	713
20	2	4	1.4	40	10	50	20	0	0	0	3	0.44999999999999996	Sodium Chloride	2	Tris Ethanoate pH8	70	294
21	1	1	0	10	10	50	0	5	20	0	3	0.44999999999999996	Sodium Chloride	0	Tris Ethanoate pH6	286	68
21	1	2	0	10	10	50	0	5	20	0	3	0.44999999999999996	Sodium Chloride	0	Tris Ethanoate pH6	344	374
21	1	3	0	10	10	50	0	5	20	0	3	0.44999999999999996	Sodium Chloride	0	Tris Ethanoate pH6	280	692
21	1	4	0	10	10	50	0	5	20	0	3	0.44999999999999996	Sodium Chloride	0	Tris Ethanoate pH6	62	101
21	2	1	1.4	10	10	50	0	5	20	0	3	0.44999999999999996	Sodium Chloride	0	Tris Ethanoate pH6	286	696
21	2	2	1.4	10	10	50	0	5	20	0	3	0.44999999999999996	Sodium Chloride	0	Tris Ethanoate pH6	344	126
21	2	3	1.4	10	10	50	0	5	20	0	3	0.44999999999999996	Sodium Chloride	0	Tris Ethanoate pH6	280	495
21	2	4	1.4	10	10	50	0	5	20	0	3	0.44999999999999996	Sodium Chloride	0	Tris Ethanoate pH6	62	340
22	1	1	0	40	10	50	0	5	20	1	5	0.75	Sodium Chloride	2	Tris Ethanoate pH6	218	394
22	1	2	0	40	10	50	0	5	20	1	5	0.75	Sodium Chloride	2	Tris Ethanoate pH6	233	384
22	1	3	0	40	10	50	0	5	20	1	5	0.75	Sodium Chloride	2	Tris Ethanoate pH6	238	381
22	1	4	0	40	10	50	0	5	20	1	5	0.75	Sodium Chloride	2	Tris Ethanoate pH6	208	52
22	2	1	1.4	40	10	50	0	5	20	1	5	0.75	Sodium Chloride	2	Tris Ethanoate pH6	218	137
22	2	2	1.4	40	10	50	0	5	20	1	5	0.75	Sodium Chloride	2	Tris Ethanoate pH6	233	506
22	2	3	1.4	40	10	50	0	5	20	1	5	0.75	Sodium Chloride	2	Tris Ethanoate pH6	238	446
22	2	4	1.4	40	10	50	0	5	20	1	5	0.75	Sodium Chloride	2	Tris Ethanoate pH6	208	411
23	1	1	0	40	10	50	20	2.5	0	0.5	3	0.44999999999999996	Sodium Chloride	2	Tris Ethanoate pH8	352	439
23	1	2	0	40	10	50	20	2.5	0	0.5	3	0.44999999999999996	Sodium Chloride	2	Tris Ethanoate pH8	9	44
23	1	3	0	40	10	50	20	2.5	0	0.5	3	0.44999999999999996	Sodium Chloride	2	Tris Ethanoate pH8	234	176
23	1	4	0	40	10	50	20	2.5	0	0.5	3	0.44999999999999996	Sodium Chloride	2	Tris Ethanoate pH8	94	414
23	2	1	1.4	40	10	50	20	2.5	0	0.5	3	0.44999999999999996	Sodium Chloride	2	Tris Ethanoate pH8	352	437
23	2	2	1.4	40	10	50	20	2.5	0	0.5	3	0.44999999999999996	Sodium Chloride	2	Tris Ethanoate pH8	9	258
23	2	3	1.4	40	10	50	20	2.5	0	0.5	3	0.44999999999999996	Sodium Chloride	2	Tris Ethanoate pH8	234	377
23	2	4	1.4	40	10	50	20	2.5	0	0.5	3	0.44999999999999996	Sodium Chloride	2	Tris Ethanoate pH8	94	462
24	1	1	0	40	10	50	0	0	20	0	3	0.44999999999999996	Sodium Chloride	2	Tris Ethanoate pH6	67	142
24	1	2	0	40	10	50	0	0	20	0	3	0.44999999999999996	Sodium Chloride	2	Tris Ethanoate pH6	257	528
24	1	3	0	40	10	50	0	0	20	0	3	0.44999999999999996	Sodium Chloride	2	Tris Ethanoate pH6	171	626
24	1	4	0	40	10	50	0	0	20	0	3	0.44999999999999996	Sodium Chloride	2	Tris Ethanoate pH6	333	660
24	2	1	1.4	40	10	50	0	0	20	0	3	0.44999999999999996	Sodium Chloride	2	Tris Ethanoate pH6	67	298
24	2	2	1.4	40	10	50	0	0	20	0	3	0.44999999999999996	Sodium Chloride	2	Tris Ethanoate pH6	257	316
24	2	3	1.4	40	10	50	0	0	20	0	3	0.44999999999999996	Sodium Chloride	2	Tris Ethanoate pH6	171	375
24	2	4	1.4	40	10	50	0	0	20	0	3	0.44999999999999996	Sodium Chloride	2	Tris Ethanoate pH6	333	688
25	1	1	0	20	10	50	0	0	20	0	3	0.44999999999999996	Sodium Chloride	1	Tris Ethanoate pH6	226	398
25	1	2	0	20	10	50	0	0	20	0	3	0.44999999999999996	Sodium Chloride	1	Tris Ethanoate pH6	17	59
25	1	3	0	20	10	50	0	0	20	0	3	0.44999999999999996	Sodium Chloride	1	Tris Ethanoate pH6	111	370
25	1	4	0	20	10	50	0	0	20	0	3	0.44999999999999996	Sodium Chloride	1	Tris Ethanoate pH6	141	645
25	2	1	1.4	20	10	50	0	0	20	0	3	0.44999999999999996	Sodium Chloride	1	Tris Ethanoate pH6	226	113
25	2	2	1.4	20	10	50	0	0	20	0	3	0.44999999999999996	Sodium Chloride	1	Tris Ethanoate pH6	17	166
25	2	3	1.4	20	10	50	0	0	20	0	3	0.44999999999999996	Sodium Chloride	1	Tris Ethanoate pH6	111	742
25	2	4	1.4	20	10	50	0	0	20	0	3	0.44999999999999996	Sodium Chloride	1	Tris Ethanoate pH6	141	569
26	1	1	0	20	10	50	20	2.5	0	0.5	5	0.75	Sodium Chloride	1	Tris Ethanoate pH8	327	534
26	1	2	0	20	10	50	20	2.5	0	0.5	5	0.75	Sodium Chloride	1	Tris Ethanoate pH8	26	700
26	1	3	0	20	10	50	20	2.5	0	0.5	5	0.75	Sodium Chloride	1	Tris Ethanoate pH8	360	459
26	1	4	0	20	10	50	20	2.5	0	0.5	5	0.75	Sodium Chloride	1	Tris Ethanoate pH8	91	60
26	2	1	1.4	20	10	50	20	2.5	0	0.5	5	0.75	Sodium Chloride	1	Tris Ethanoate pH8	327	410
26	2	2	1.4	20	10	50	20	2.5	0	0.5	5	0.75	Sodium Chloride	1	Tris Ethanoate pH8	26	616
26	2	3	1.4	20	10	50	20	2.5	0	0.5	5	0.75	Sodium Chloride	1	Tris Ethanoate pH8	360	243
26	2	4	1.4	20	10	50	20	2.5	0	0.5	5	0.75	Sodium Chloride	1	Tris Ethanoate pH8	91	633
27	1	1	0	20	10	50	20	2.5	0	0.5	5	0.75	Sodium Chloride	1	Tris Ethanoate pH8	334	179
27	1	2	0	20	10	50	20	2.5	0	0.5	5	0.75	Sodium Chloride	1	Tris Ethanoate pH8	343	527
27	1	3	0	20	10	50	20	2.5	0	0.5	5	0.75	Sodium Chloride	1	Tris Ethanoate pH8	346	24
27	1	4	0	20	10	50	20	2.5	0	0.5	5	0.75	Sodium Chloride	1	Tris Ethanoate pH8	126	486
27	2	1	1.4	20	10	50	20	2.5	0	0.5	5	0.75	Sodium Chloride	1	Tris Ethanoate pH8	334	70
27	2	2	1.4	20	10	50	20	2.5	0	0.5	5	0.75	Sodium Chloride	1	Tris Ethanoate pH8	343	513
27	2	3	1.4	20	10	50	20	2.5	0	0.5	5	0.75	Sodium Chloride	1	Tris Ethanoate pH8	346	204
27	2	4	1.4	20	10	50	20	2.5	0	0.5	5	0.75	Sodium Chloride	1	Tris Ethanoate pH8	126	613
28	1	1	0	40	10	50	0	0	20	1	3	0.44999999999999996	Sodium Chloride	2	Tris Ethanoate pH6	83	198
28	1	2	0	40	10	50	0	0	20	1	3	0.44999999999999996	Sodium Chloride	2	Tris Ethanoate pH6	87	734
28	1	3	0	40	10	50	0	0	20	1	3	0.44999999999999996	Sodium Chloride	2	Tris Ethanoate pH6	242	13
28	1	4	0	40	10	50	0	0	20	1	3	0.44999999999999996	Sodium Chloride	2	Tris Ethanoate pH6	183	529
28	2	1	1.4	40	10	50	0	0	20	1	3	0.44999999999999996	Sodium Chloride	2	Tris Ethanoate pH6	83	594
28	2	2	1.4	40	10	50	0	0	20	1	3	0.44999999999999996	Sodium Chloride	2	Tris Ethanoate pH6	87	704
28	2	3	1.4	40	10	50	0	0	20	1	3	0.44999999999999996	Sodium Chloride	2	Tris Ethanoate pH6	242	706
28	2	4	1.4	40	10	50	0	0	20	1	3	0.44999999999999996	Sodium Chloride	2	Tris Ethanoate pH6	183	739
29	1	1	0	40	10	50	20	5	0	1	3	0.44999999999999996	Sodium Chloride	2	Tris Ethanoate pH8	185	473
29	1	2	0	40	10	50	20	5	0	1	3	0.44999999999999996	Sodium Chloride	2	Tris Ethanoate pH8	131	638
29	1	3	0	40	10	50	20	5	0	1	3	0.44999999999999996	Sodium Chloride	2	Tris Ethanoate pH8	98	365
29	1	4	0	40	10	50	20	5	0	1	3	0.44999999999999996	Sodium Chloride	2	Tris Ethanoate pH8	351	285
29	2	1	1.4	40	10	50	20	5	0	1	3	0.44999999999999996	Sodium Chloride	2	Tris Ethanoate pH8	185	669
29	2	2	1.4	40	10	50	20	5	0	1	3	0.44999999999999996	Sodium Chloride	2	Tris Ethanoate pH8	131	108
29	2	3	1.4	40	10	50	20	5	0	1	3	0.44999999999999996	Sodium Chloride	2	Tris Ethanoate pH8	98	583
29	2	4	1.4	40	10	50	20	5	0	1	3	0.44999999999999996	Sodium Chloride	2	Tris Ethanoate pH8	351	356
30	1	1	0	40	10	50	20	5	0	0	3	0.44999999999999996	Sodium Chloride	2	Tris Ethanoate pH8	108	202
30	1	2	0	40	10	50	20	5	0	0	3	0.44999999999999996	Sodium Chloride	2	Tris Ethanoate pH8	125	305
30	1	3	0	40	10	50	20	5	0	0	3	0.44999999999999996	Sodium Chloride	2	Tris Ethanoate pH8	136	42
30	1	4	0	40	10	50	20	5	0	0	3	0.44999999999999996	Sodium Chloride	2	Tris Ethanoate pH8	192	372
30	2	1	1.4	40	10	50	20	5	0	0	3	0.44999999999999996	Sodium Chloride	2	Tris Ethanoate pH8	108	104
30	2	2	1.4	40	10	50	20	5	0	0	3	0.44999999999999996	Sodium Chloride	2	Tris Ethanoate pH8	125	35
30	2	3	1.4	40	10	50	20	5	0	0	3	0.44999999999999996	Sodium Chloride	2	Tris Ethanoate pH8	136	712
30	2	4	1.4	40	10	50	20	5	0	0	3	0.44999999999999996	Sodium Chloride	2	Tris Ethanoate pH8	192	350
31	1	1	0	10	10	50	20	0	0	0	3	0.44999999999999996	Sodium Chloride	0	Tris Ethanoate pH8	342	172
31	1	2	0	10	10	50	20	0	0	0	3	0.44999999999999996	Sodium Chloride	0	Tris Ethanoate pH8	120	197
31	1	3	0	10	10	50	20	0	0	0	3	0.44999999999999996	Sodium Chloride	0	Tris Ethanoate pH8	267	635
31	1	4	0	10	10	50	20	0	0	0	3	0.44999999999999996	Sodium Chloride	0	Tris Ethanoate pH8	6	291
31	2	1	1.4	10	10	50	20	0	0	0	3	0.44999999999999996	Sodium Chloride	0	Tris Ethanoate pH8	342	231
31	2	2	1.4	10	10	50	20	0	0	0	3	0.44999999999999996	Sodium Chloride	0	Tris Ethanoate pH8	120	560
31	2	3	1.4	10	10	50	20	0	0	0	3	0.44999999999999996	Sodium Chloride	0	Tris Ethanoate pH8	267	238
31	2	4	1.4	10	10	50	20	0	0	0	3	0.44999999999999996	Sodium Chloride	0	Tris Ethanoate pH8	6	210
32	1	1	0	10	10	50	20	2.5	0	1	3	0.44999999999999996	Sodium Chloride	0	Tris Ethanoate pH8	186	130
32	1	2	0	10	10	50	20	2.5	0	1	3	0.44999999999999996	Sodium Chloride	0	Tris Ethanoate pH8	319	133
32	1	3	0	10	10	50	20	2.5	0	1	3	0.44999999999999996	Sodium Chloride	0	Tris Ethanoate pH8	161	193
32	1	4	0	10	10	50	20	2.5	0	1	3	0.44999999999999996	Sodium Chloride	0	Tris Ethanoate pH8	349	678
32	2	1	1.4	10	10	50	20	2.5	0	1	3	0.44999999999999996	Sodium Chloride	0	Tris Ethanoate pH8	186	237
32	2	2	1.4	10	10	50	20	2.5	0	1	3	0.44999999999999996	Sodium Chloride	0	Tris Ethanoate pH8	319	163
32	2	3	1.4	10	10	50	20	2.5	0	1	3	0.44999999999999996	Sodium Chloride	0	Tris Ethanoate pH8	161	217
32	2	4	1.4	10	10	50	20	2.5	0	1	3	0.44999999999999996	Sodium Chloride	0	Tris Ethanoate pH8	349	261
33	1	1	0	20	10	50	0	5	20	1	5	0.75	Sodium Chloride	1	Tris Ethanoate pH6	189	542
33	1	2	0	20	10	50	0	5	20	1	5	0.75	Sodium Chloride	1	Tris Ethanoate pH6	32	240
33	1	3	0	20	10	50	0	5	20	1	5	0.75	Sodium Chloride	1	Tris Ethanoate pH6	116	421
33	1	4	0	20	10	50	0	5	20	1	5	0.75	Sodium Chloride	1	Tris Ethanoate pH6	353	273
33	2	1	1.4	20	10	50	0	5	20	1	5	0.75	Sodium Chloride	1	Tris Ethanoate pH6	189	617
33	2	2	1.4	20	10	50	0	5	20	1	5	0.75	Sodium Chloride	1	Tris Ethanoate pH6	32	249
33	2	3	1.4	20	10	50	0	5	20	1	5	0.75	Sodium Chloride	1	Tris Ethanoate pH6	116	40
33	2	4	1.4	20	10	50	0	5	20	1	5	0.75	Sodium Chloride	1	Tris Ethanoate pH6	353	610
34	1	1	0	20	10	50	0	2.5	20	0.5	5	0.75	Sodium Chloride	1	Tris Ethanoate pH6	194	644
34	1	2	0	20	10	50	0	2.5	20	0.5	5	0.75	Sodium Chloride	1	Tris Ethanoate pH6	200	605
34	1	3	0	20	10	50	0	2.5	20	0.5	5	0.75	Sodium Chloride	1	Tris Ethanoate pH6	27	708
34	1	4	0	20	10	50	0	2.5	20	0.5	5	0.75	Sodium Chloride	1	Tris Ethanoate pH6	41	174
34	2	1	1.4	20	10	50	0	2.5	20	0.5	5	0.75	Sodium Chloride	1	Tris Ethanoate pH6	194	359
34	2	2	1.4	20	10	50	0	2.5	20	0.5	5	0.75	Sodium Chloride	1	Tris Ethanoate pH6	200	531
34	2	3	1.4	20	10	50	0	2.5	20	0.5	5	0.75	Sodium Chloride	1	Tris Ethanoate pH6	27	442
34	2	4	1.4	20	10	50	0	2.5	20	0.5	5	0.75	Sodium Chloride	1	Tris Ethanoate pH6	41	603
35	1	1	0	20	10	50	20	0	0	0	5	0.75	Sodium Chloride	1	Tris Ethanoate pH8	159	422
35	1	2	0	20	10	50	20	0	0	0	5	0.75	Sodium Chloride	1	Tris Ethanoate pH8	372	211
35	1	3	0	20	10	50	20	0	0	0	5	0.75	Sodium Chloride	1	Tris Ethanoate pH8	14	153
35	1	4	0	20	10	50	20	0	0	0	5	0.75	Sodium Chloride	1	Tris Ethanoate pH8	354	345
35	2	1	1.4	20	10	50	20	0	0	0	5	0.75	Sodium Chloride	1	Tris Ethanoate pH8	159	343
35	2	2	1.4	20	10	50	20	0	0	0	5	0.75	Sodium Chloride	1	Tris Ethanoate pH8	372	63
35	2	3	1.4	20	10	50	20	0	0	0	5	0.75	Sodium Chloride	1	Tris Ethanoate pH8	14	732
35	2	4	1.4	20	10	50	20	0	0	0	5	0.75	Sodium Chloride	1	Tris Ethanoate pH8	354	557
36	1	1	0	40	10	50	20	0	0	1	3	0.44999999999999996	Sodium Chloride	2	Tris Ethanoate pH8	196	56
36	1	2	0	40	10	50	20	0	0	1	3	0.44999999999999996	Sodium Chloride	2	Tris Ethanoate pH8	268	379
36	1	3	0	40	10	50	20	0	0	1	3	0.44999999999999996	Sodium Chloride	2	Tris Ethanoate pH8	172	475
36	1	4	0	40	10	50	20	0	0	1	3	0.44999999999999996	Sodium Chloride	2	Tris Ethanoate pH8	22	602
36	2	1	1.4	40	10	50	20	0	0	1	3	0.44999999999999996	Sodium Chloride	2	Tris Ethanoate pH8	196	314
36	2	2	1.4	40	10	50	20	0	0	1	3	0.44999999999999996	Sodium Chloride	2	Tris Ethanoate pH8	268	640
36	2	3	1.4	40	10	50	20	0	0	1	3	0.44999999999999996	Sodium Chloride	2	Tris Ethanoate pH8	172	256
36	2	4	1.4	40	10	50	20	0	0	1	3	0.44999999999999996	Sodium Chloride	2	Tris Ethanoate pH8	22	627
37	1	1	0	20	10	50	0	5	20	0	3	0.44999999999999996	Sodium Chloride	1	Tris Ethanoate pH6	284	409
37	1	2	0	20	10	50	0	5	20	0	3	0.44999999999999996	Sodium Chloride	1	Tris Ethanoate pH6	65	702
37	1	3	0	20	10	50	0	5	20	0	3	0.44999999999999996	Sodium Chloride	1	Tris Ethanoate pH6	326	604
37	1	4	0	20	10	50	0	5	20	0	3	0.44999999999999996	Sodium Chloride	1	Tris Ethanoate pH6	255	746
37	2	1	1.4	20	10	50	0	5	20	0	3	0.44999999999999996	Sodium Chloride	1	Tris Ethanoate pH6	284	161
37	2	2	1.4	20	10	50	0	5	20	0	3	0.44999999999999996	Sodium Chloride	1	Tris Ethanoate pH6	65	553
37	2	3	1.4	20	10	50	0	5	20	0	3	0.44999999999999996	Sodium Chloride	1	Tris Ethanoate pH6	326	102
37	2	4	1.4	20	10	50	0	5	20	0	3	0.44999999999999996	Sodium Chloride	1	Tris Ethanoate pH6	255	157
38	1	1	0	20	10	50	20	2.5	0	0.5	3	0.44999999999999996	Sodium Chloride	1	Tris Ethanoate pH8	380	72
38	1	2	0	20	10	50	20	2.5	0	0.5	3	0.44999999999999996	Sodium Chloride	1	Tris Ethanoate pH8	44	710
38	1	3	0	20	10	50	20	2.5	0	0.5	3	0.44999999999999996	Sodium Chloride	1	Tris Ethanoate pH8	11	650
38	1	4	0	20	10	50	20	2.5	0	0.5	3	0.44999999999999996	Sodium Chloride	1	Tris Ethanoate pH8	77	178
38	2	1	1.4	20	10	50	20	2.5	0	0.5	3	0.44999999999999996	Sodium Chloride	1	Tris Ethanoate pH8	380	499
38	2	2	1.4	20	10	50	20	2.5	0	0.5	3	0.44999999999999996	Sodium Chloride	1	Tris Ethanoate pH8	44	487
38	2	3	1.4	20	10	50	20	2.5	0	0.5	3	0.44999999999999996	Sodium Chloride	1	Tris Ethanoate pH8	11	750
38	2	4	1.4	20	10	50	20	2.5	0	0.5	3	0.44999999999999996	Sodium Chloride	1	Tris Ethanoate pH8	77	719
39	1	1	0	40	10	50	20	0	0	0.5	3	0.44999999999999996	Sodium Chloride	2	Tris Ethanoate pH8	144	510
39	1	2	0	40	10	50	20	0	0	0.5	3	0.44999999999999996	Sodium Chloride	2	Tris Ethanoate pH8	375	49
39	1	3	0	40	10	50	20	0	0	0.5	3	0.44999999999999996	Sodium Chloride	2	Tris Ethanoate pH8	35	188
39	1	4	0	40	10	50	20	0	0	0.5	3	0.44999999999999996	Sodium Chloride	2	Tris Ethanoate pH8	72	717
39	2	1	1.4	40	10	50	20	0	0	0.5	3	0.44999999999999996	Sodium Chloride	2	Tris Ethanoate pH8	144	264
39	2	2	1.4	40	10	50	20	0	0	0.5	3	0.44999999999999996	Sodium Chloride	2	Tris Ethanoate pH8	375	423
39	2	3	1.4	40	10	50	20	0	0	0.5	3	0.44999999999999996	Sodium Chloride	2	Tris Ethanoate pH8	35	31
39	2	4	1.4	40	10	50	20	0	0	0.5	3	0.44999999999999996	Sodium Chloride	2	Tris Ethanoate pH8	72	590
40	1	1	0	40	10	50	0	2.5	20	0	5	0.75	Sodium Chloride	2	Tris Ethanoate pH6	95	463
40	1	2	0	40	10	50	0	2.5	20	0	5	0.75	Sodium Chloride	2	Tris Ethanoate pH6	231	533
40	1	3	0	40	10	50	0	2.5	20	0	5	0.75	Sodium Chloride	2	Tris Ethanoate pH6	254	671
40	1	4	0	40	10	50	0	2.5	20	0	5	0.75	Sodium Chloride	2	Tris Ethanoate pH6	73	758
40	2	1	1.4	40	10	50	0	2.5	20	0	5	0.75	Sodium Chloride	2	Tris Ethanoate pH6	95	169
40	2	2	1.4	40	10	50	0	2.5	20	0	5	0.75	Sodium Chloride	2	Tris Ethanoate pH6	231	457
40	2	3	1.4	40	10	50	0	2.5	20	0	5	0.75	Sodium Chloride	2	Tris Ethanoate pH6	254	720
40	2	4	1.4	40	10	50	0	2.5	20	0	5	0.75	Sodium Chloride	2	Tris Ethanoate pH6	73	222
41	1	1	0	40	10	50	0	5	20	0.5	3	0.44999999999999996	Sodium Chloride	2	Tris Ethanoate pH6	217	25
41	1	2	0	40	10	50	0	5	20	0.5	3	0.44999999999999996	Sodium Chloride	2	Tris Ethanoate pH6	162	132
41	1	3	0	40	10	50	0	5	20	0.5	3	0.44999999999999996	Sodium Chloride	2	Tris Ethanoate pH6	64	585
41	1	4	0	40	10	50	0	5	20	0.5	3	0.44999999999999996	Sodium Chloride	2	Tris Ethanoate pH6	92	481
41	2	1	1.4	40	10	50	0	5	20	0.5	3	0.44999999999999996	Sodium Chloride	2	Tris Ethanoate pH6	217	141
41	2	2	1.4	40	10	50	0	5	20	0.5	3	0.44999999999999996	Sodium Chloride	2	Tris Ethanoate pH6	162	6
41	2	3	1.4	40	10	50	0	5	20	0.5	3	0.44999999999999996	Sodium Chloride	2	Tris Ethanoate pH6	64	413
41	2	4	1.4	40	10	50	0	5	20	0.5	3	0.44999999999999996	Sodium Chloride	2	Tris Ethanoate pH6	92	698
42	1	1	0	20	10	50	0	2.5	20	0.5	3	0.44999999999999996	Sodium Chloride	1	Tris Ethanoate pH6	63	262
42	1	2	0	20	10	50	0	2.5	20	0.5	3	0.44999999999999996	Sodium Chloride	1	Tris Ethanoate pH6	313	334
42	1	3	0	20	10	50	0	2.5	20	0.5	3	0.44999999999999996	Sodium Chloride	1	Tris Ethanoate pH6	240	448
42	1	4	0	20	10	50	0	2.5	20	0.5	3	0.44999999999999996	Sodium Chloride	1	Tris Ethanoate pH6	237	315
42	2	1	1.4	20	10	50	0	2.5	20	0.5	3	0.44999999999999996	Sodium Chloride	1	Tris Ethanoate pH6	63	505
42	2	2	1.4	20	10	50	0	2.5	20	0.5	3	0.44999999999999996	Sodium Chloride	1	Tris Ethanoate pH6	313	125
42	2	3	1.4	20	10	50	0	2.5	20	0.5	3	0.44999999999999996	Sodium Chloride	1	Tris Ethanoate pH6	240	614
42	2	4	1.4	20	10	50	0	2.5	20	0.5	3	0.44999999999999996	Sodium Chloride	1	Tris Ethanoate pH6	237	695
43	1	1	0	10	10	50	20	5	0	1	3	0.44999999999999996	Sodium Chloride	0	Tris Ethanoate pH8	148	224
43	1	2	0	10	10	50	20	5	0	1	3	0.44999999999999996	Sodium Chloride	0	Tris Ethanoate pH8	225	77
43	1	3	0	10	10	50	20	5	0	1	3	0.44999999999999996	Sodium Chloride	0	Tris Ethanoate pH8	203	7
43	1	4	0	10	10	50	20	5	0	1	3	0.44999999999999996	Sodium Chloride	0	Tris Ethanoate pH8	57	66
43	2	1	1.4	10	10	50	20	5	0	1	3	0.44999999999999996	Sodium Chloride	0	Tris Ethanoate pH8	148	252
43	2	2	1.4	10	10	50	20	5	0	1	3	0.44999999999999996	Sodium Chloride	0	Tris Ethanoate pH8	225	230
43	2	3	1.4	10	10	50	20	5	0	1	3	0.44999999999999996	Sodium Chloride	0	Tris Ethanoate pH8	203	120
43	2	4	1.4	10	10	50	20	5	0	1	3	0.44999999999999996	Sodium Chloride	0	Tris Ethanoate pH8	57	33
44	1	1	0	20	10	50	20	5	0	1	3	0.44999999999999996	Sodium Chloride	1	Tris Ethanoate pH8	336	232
44	1	2	0	20	10	50	20	5	0	1	3	0.44999999999999996	Sodium Chloride	1	Tris Ethanoate pH8	7	378
44	1	3	0	20	10	50	20	5	0	1	3	0.44999999999999996	Sodium Chloride	1	Tris Ethanoate pH8	5	307
44	1	4	0	20	10	50	20	5	0	1	3	0.44999999999999996	Sodium Chloride	1	Tris Ethanoate pH8	174	234
44	2	1	1.4	20	10	50	20	5	0	1	3	0.44999999999999996	Sodium Chloride	1	Tris Ethanoate pH8	336	757
44	2	2	1.4	20	10	50	20	5	0	1	3	0.44999999999999996	Sodium Chloride	1	Tris Ethanoate pH8	7	373
44	2	3	1.4	20	10	50	20	5	0	1	3	0.44999999999999996	Sodium Chloride	1	Tris Ethanoate pH8	5	587
44	2	4	1.4	20	10	50	20	5	0	1	3	0.44999999999999996	Sodium Chloride	1	Tris Ethanoate pH8	174	275
45	1	1	0	20	10	50	20	2.5	0	1	5	0.75	Sodium Chloride	1	Tris Ethanoate pH8	169	400
45	1	2	0	20	10	50	20	2.5	0	1	5	0.75	Sodium Chloride	1	Tris Ethanoate pH8	20	14
45	1	3	0	20	10	50	20	2.5	0	1	5	0.75	Sodium Chloride	1	Tris Ethanoate pH8	71	453
45	1	4	0	20	10	50	20	2.5	0	1	5	0.75	Sodium Chloride	1	Tris Ethanoate pH8	260	282
45	2	1	1.4	20	10	50	20	2.5	0	1	5	0.75	Sodium Chloride	1	Tris Ethanoate pH8	169	656
45	2	2	1.4	20	10	50	20	2.5	0	1	5	0.75	Sodium Chloride	1	Tris Ethanoate pH8	20	349
45	2	3	1.4	20	10	50	20	2.5	0	1	5	0.75	Sodium Chloride	1	Tris Ethanoate pH8	71	606
45	2	4	1.4	20	10	50	20	2.5	0	1	5	0.75	Sodium Chloride	1	Tris Ethanoate pH8	260	107
46	1	1	0	40	10	50	0	5	20	0	5	0.75	Sodium Chloride	2	Tris Ethanoate pH6	209	514
46	1	2	0	40	10	50	0	5	20	0	5	0.75	Sodium Chloride	2	Tris Ethanoate pH6	273	355
46	1	3	0	40	10	50	0	5	20	0	5	0.75	Sodium Chloride	2	Tris Ethanoate pH6	379	105
46	1	4	0	40	10	50	0	5	20	0	5	0.75	Sodium Chloride	2	Tris Ethanoate pH6	212	566
46	2	1	1.4	40	10	50	0	5	20	0	5	0.75	Sodium Chloride	2	Tris Ethanoate pH6	209	709
46	2	2	1.4	40	10	50	0	5	20	0	5	0.75	Sodium Chloride	2	Tris Ethanoate pH6	273	300
46	2	3	1.4	40	10	50	0	5	20	0	5	0.75	Sodium Chloride	2	Tris Ethanoate pH6	379	558
46	2	4	1.4	40	10	50	0	5	20	0	5	0.75	Sodium Chloride	2	Tris Ethanoate pH6	212	380
47	1	1	0	10	10	50	20	2.5	0	0	3	0.44999999999999996	Sodium Chloride	0	Tris Ethanoate pH8	201	331
47	1	2	0	10	10	50	20	2.5	0	0	3	0.44999999999999996	Sodium Chloride	0	Tris Ethanoate pH8	356	290
47	1	3	0	10	10	50	20	2.5	0	0	3	0.44999999999999996	Sodium Chloride	0	Tris Ethanoate pH8	113	480
47	1	4	0	10	10	50	20	2.5	0	0	3	0.44999999999999996	Sodium Chloride	0	Tris Ethanoate pH8	182	155
47	2	1	1.4	10	10	50	20	2.5	0	0	3	0.44999999999999996	Sodium Chloride	0	Tris Ethanoate pH8	201	738
47	2	2	1.4	10	10	50	20	2.5	0	0	3	0.44999999999999996	Sodium Chloride	0	Tris Ethanoate pH8	356	526
47	2	3	1.4	10	10	50	20	2.5	0	0	3	0.44999999999999996	Sodium Chloride	0	Tris Ethanoate pH8	113	637
47	2	4	1.4	10	10	50	20	2.5	0	0	3	0.44999999999999996	Sodium Chloride	0	Tris Ethanoate pH8	182	714
48	1	1	0	20	10	50	0	2.5	20	0.5	3	0.44999999999999996	Sodium Chloride	1	Tris Ethanoate pH6	213	609
48	1	2	0	20	10	50	0	2.5	20	0.5	3	0.44999999999999996	Sodium Chloride	1	Tris Ethanoate pH6	236	759
48	1	3	0	20	10	50	0	2.5	20	0.5	3	0.44999999999999996	Sodium Chloride	1	Tris Ethanoate pH6	370	672
48	1	4	0	20	10	50	0	2.5	20	0.5	3	0.44999999999999996	Sodium Chloride	1	Tris Ethanoate pH6	227	477
48	2	1	1.4	20	10	50	0	2.5	20	0.5	3	0.44999999999999996	Sodium Chloride	1	Tris Ethanoate pH6	213	591
48	2	2	1.4	20	10	50	0	2.5	20	0.5	3	0.44999999999999996	Sodium Chloride	1	Tris Ethanoate pH6	236	636
48	2	3	1.4	20	10	50	0	2.5	20	0.5	3	0.44999999999999996	Sodium Chloride	1	Tris Ethanoate pH6	370	752
48	2	4	1.4	20	10	50	0	2.5	20	0.5	3	0.44999999999999996	Sodium Chloride	1	Tris Ethanoate pH6	227	643
49	1	1	0	10	10	50	20	5	0	1	5	0.75	Sodium Chloride	0	Tris Ethanoate pH8	191	676
49	1	2	0	10	10	50	20	5	0	1	5	0.75	Sodium Chloride	0	Tris Ethanoate pH8	309	470
49	1	3	0	10	10	50	20	5	0	1	5	0.75	Sodium Chloride	0	Tris Ethanoate pH8	29	575
49	1	4	0	10	10	50	20	5	0	1	5	0.75	Sodium Chloride	0	Tris Ethanoate pH8	99	456
49	2	1	1.4	10	10	50	20	5	0	1	5	0.75	Sodium Chloride	0	Tris Ethanoate pH8	191	412
49	2	2	1.4	10	10	50	20	5	0	1	5	0.75	Sodium Chloride	0	Tris Ethanoate pH8	309	325
49	2	3	1.4	10	10	50	20	5	0	1	5	0.75	Sodium Chloride	0	Tris Ethanoate pH8	29	363
49	2	4	1.4	10	10	50	20	5	0	1	5	0.75	Sodium Chloride	0	Tris Ethanoate pH8	99	735
50	1	1	0	40	10	50	20	5	0	0.5	3	0.44999999999999996	Sodium Chloride	2	Tris Ethanoate pH8	340	146
50	1	2	0	40	10	50	20	5	0	0.5	3	0.44999999999999996	Sodium Chloride	2	Tris Ethanoate pH8	373	41
50	1	3	0	40	10	50	20	5	0	0.5	3	0.44999999999999996	Sodium Chloride	2	Tris Ethanoate pH8	308	289
50	1	4	0	40	10	50	20	5	0	0.5	3	0.44999999999999996	Sodium Chloride	2	Tris Ethanoate pH8	294	247
50	2	1	1.4	40	10	50	20	5	0	0.5	3	0.44999999999999996	Sodium Chloride	2	Tris Ethanoate pH8	340	484
50	2	2	1.4	40	10	50	20	5	0	0.5	3	0.44999999999999996	Sodium Chloride	2	Tris Ethanoate pH8	373	9
50	2	3	1.4	40	10	50	20	5	0	0.5	3	0.44999999999999996	Sodium Chloride	2	Tris Ethanoate pH8	308	335
50	2	4	1.4	40	10	50	20	5	0	0.5	3	0.44999999999999996	Sodium Chloride	2	Tris Ethanoate pH8	294	94
51	1	1	0	10	10	50	0	5	20	0.5	3	0.44999999999999996	Sodium Chloride	0	Tris Ethanoate pH6	362	228
51	1	2	0	10	10	50	0	5	20	0.5	3	0.44999999999999996	Sodium Chloride	0	Tris Ethanoate pH6	147	274
51	1	3	0	10	10	50	0	5	20	0.5	3	0.44999999999999996	Sodium Chloride	0	Tris Ethanoate pH6	281	310
51	1	4	0	10	10	50	0	5	20	0.5	3	0.44999999999999996	Sodium Chloride	0	Tris Ethanoate pH6	374	28
51	2	1	1.4	10	10	50	0	5	20	0.5	3	0.44999999999999996	Sodium Chloride	0	Tris Ethanoate pH6	362	474
51	2	2	1.4	10	10	50	0	5	20	0.5	3	0.44999999999999996	Sodium Chloride	0	Tris Ethanoate pH6	147	268
51	2	3	1.4	10	10	50	0	5	20	0.5	3	0.44999999999999996	Sodium Chloride	0	Tris Ethanoate pH6	281	45
51	2	4	1.4	10	10	50	0	5	20	0.5	3	0.44999999999999996	Sodium Chloride	0	Tris Ethanoate pH6	374	192
52	1	1	0	20	10	50	0	5	20	0	5	0.75	Sodium Chloride	1	Tris Ethanoate pH6	133	167
52	1	2	0	20	10	50	0	5	20	0	5	0.75	Sodium Chloride	1	Tris Ethanoate pH6	130	754
52	1	3	0	20	10	50	0	5	20	0	5	0.75	Sodium Chloride	1	Tris Ethanoate pH6	359	76
52	1	4	0	20	10	50	0	5	20	0	5	0.75	Sodium Chloride	1	Tris Ethanoate pH6	12	219
52	2	1	1.4	20	10	50	0	5	20	0	5	0.75	Sodium Chloride	1	Tris Ethanoate pH6	133	301
52	2	2	1.4	20	10	50	0	5	20	0	5	0.75	Sodium Chloride	1	Tris Ethanoate pH6	130	91
52	2	3	1.4	20	10	50	0	5	20	0	5	0.75	Sodium Chloride	1	Tris Ethanoate pH6	359	568
52	2	4	1.4	20	10	50	0	5	20	0	5	0.75	Sodium Chloride	1	Tris Ethanoate pH6	12	556
53	1	1	0	40	10	50	0	0	20	0.5	5	0.75	Sodium Chloride	2	Tris Ethanoate pH6	296	451
53	1	2	0	40	10	50	0	0	20	0.5	5	0.75	Sodium Chloride	2	Tris Ethanoate pH6	156	689
53	1	3	0	40	10	50	0	0	20	0.5	5	0.75	Sodium Chloride	2	Tris Ethanoate pH6	123	441
53	1	4	0	40	10	50	0	0	20	0.5	5	0.75	Sodium Chloride	2	Tris Ethanoate pH6	124	522
53	2	1	1.4	40	10	50	0	0	20	0.5	5	0.75	Sodium Chloride	2	Tris Ethanoate pH6	296	185
53	2	2	1.4	40	10	50	0	0	20	0.5	5	0.75	Sodium Chloride	2	Tris Ethanoate pH6	156	154
53	2	3	1.4	40	10	50	0	0	20	0.5	5	0.75	Sodium Chloride	2	Tris Ethanoate pH6	123	160
53	2	4	1.4	40	10	50	0	0	20	0.5	5	0.75	Sodium Chloride	2	Tris Ethanoate pH6	124	736
54	1	1	0	40	10	50	0	5	20	0.5	5	0.75	Sodium Chloride	2	Tris Ethanoate pH6	222	432
54	1	2	0	40	10	50	0	5	20	0.5	5	0.75	Sodium Chloride	2	Tris Ethanoate pH6	274	246
54	1	3	0	40	10	50	0	5	20	0.5	5	0.75	Sodium Chloride	2	Tris Ethanoate pH6	305	330
54	1	4	0	40	10	50	0	5	20	0.5	5	0.75	Sodium Chloride	2	Tris Ethanoate pH6	316	492
54	2	1	1.4	40	10	50	0	5	20	0.5	5	0.75	Sodium Chloride	2	Tris Ethanoate pH6	222	309
54	2	2	1.4	40	10	50	0	5	20	0.5	5	0.75	Sodium Chloride	2	Tris Ethanoate pH6	274	723
54	2	3	1.4	40	10	50	0	5	20	0.5	5	0.75	Sodium Chloride	2	Tris Ethanoate pH6	305	443
54	2	4	1.4	40	10	50	0	5	20	0.5	5	0.75	Sodium Chloride	2	Tris Ethanoate pH6	316	297
55	1	1	0	10	10	50	0	0	20	0	3	0.44999999999999996	Sodium Chloride	0	Tris Ethanoate pH6	261	326
55	1	2	0	10	10	50	0	0	20	0	3	0.44999999999999996	Sodium Chloride	0	Tris Ethanoate pH6	293	402
55	1	3	0	10	10	50	0	0	20	0	3	0.44999999999999996	Sodium Chloride	0	Tris Ethanoate pH6	1	138
55	1	4	0	10	10	50	0	0	20	0	3	0.44999999999999996	Sodium Chloride	0	Tris Ethanoate pH6	38	760
55	2	1	1.4	10	10	50	0	0	20	0	3	0.44999999999999996	Sodium Chloride	0	Tris Ethanoate pH6	261	634
55	2	2	1.4	10	10	50	0	0	20	0	3	0.44999999999999996	Sodium Chloride	0	Tris Ethanoate pH6	293	34
55	2	3	1.4	10	10	50	0	0	20	0	3	0.44999999999999996	Sodium Chloride	0	Tris Ethanoate pH6	1	517
55	2	4	1.4	10	10	50	0	0	20	0	3	0.44999999999999996	Sodium Chloride	0	Tris Ethanoate pH6	38	476
56	1	1	0	40	10	50	0	2.5	20	0	3	0.44999999999999996	Sodium Chloride	2	Tris Ethanoate pH6	187	323
56	1	2	0	40	10	50	0	2.5	20	0	3	0.44999999999999996	Sodium Chloride	2	Tris Ethanoate pH6	128	464
56	1	3	0	40	10	50	0	2.5	20	0	3	0.44999999999999996	Sodium Chloride	2	Tris Ethanoate pH6	239	502
56	1	4	0	40	10	50	0	2.5	20	0	3	0.44999999999999996	Sodium Chloride	2	Tris Ethanoate pH6	117	250
56	2	1	1.4	40	10	50	0	2.5	20	0	3	0.44999999999999996	Sodium Chloride	2	Tris Ethanoate pH6	187	629
56	2	2	1.4	40	10	50	0	2.5	20	0	3	0.44999999999999996	Sodium Chloride	2	Tris Ethanoate pH6	128	74
56	2	3	1.4	40	10	50	0	2.5	20	0	3	0.44999999999999996	Sodium Chloride	2	Tris Ethanoate pH6	239	269
56	2	4	1.4	40	10	50	0	2.5	20	0	3	0.44999999999999996	Sodium Chloride	2	Tris Ethanoate pH6	117	97
57	1	1	0	10	10	50	0	5	20	0	5	0.75	Sodium Chloride	0	Tris Ethanoate pH6	243	32
57	1	2	0	10	10	50	0	5	20	0	5	0.75	Sodium Chloride	0	Tris Ethanoate pH6	301	530
57	1	3	0	10	10	50	0	5	20	0	5	0.75	Sodium Chloride	0	Tris Ethanoate pH6	13	494
57	1	4	0	10	10	50	0	5	20	0	5	0.75	Sodium Chloride	0	Tris Ethanoate pH6	285	389
57	2	1	1.4	10	10	50	0	5	20	0	5	0.75	Sodium Chloride	0	Tris Ethanoate pH6	243	159
57	2	2	1.4	10	10	50	0	5	20	0	5	0.75	Sodium Chloride	0	Tris Ethanoate pH6	301	92
57	2	3	1.4	10	10	50	0	5	20	0	5	0.75	Sodium Chloride	0	Tris Ethanoate pH6	13	80
57	2	4	1.4	10	10	50	0	5	20	0	5	0.75	Sodium Chloride	0	Tris Ethanoate pH6	285	58
58	1	1	0	20	10	50	20	0	0	1	3	0.44999999999999996	Sodium Chloride	1	Tris Ethanoate pH8	282	749
58	1	2	0	20	10	50	20	0	0	1	3	0.44999999999999996	Sodium Chloride	1	Tris Ethanoate pH8	276	525
58	1	3	0	20	10	50	20	0	0	1	3	0.44999999999999996	Sodium Chloride	1	Tris Ethanoate pH8	178	368
58	1	4	0	20	10	50	20	0	0	1	3	0.44999999999999996	Sodium Chloride	1	Tris Ethanoate pH8	82	38
58	2	1	1.4	20	10	50	20	0	0	1	3	0.44999999999999996	Sodium Chloride	1	Tris Ethanoate pH8	282	600
58	2	2	1.4	20	10	50	20	0	0	1	3	0.44999999999999996	Sodium Chloride	1	Tris Ethanoate pH8	276	681
58	2	3	1.4	20	10	50	20	0	0	1	3	0.44999999999999996	Sodium Chloride	1	Tris Ethanoate pH8	178	593
58	2	4	1.4	20	10	50	20	0	0	1	3	0.44999999999999996	Sodium Chloride	1	Tris Ethanoate pH8	82	670
59	1	1	0	20	10	50	0	5	20	0.5	5	0.75	Sodium Chloride	1	Tris Ethanoate pH6	110	571
59	1	2	0	20	10	50	0	5	20	0.5	5	0.75	Sodium Chloride	1	Tris Ethanoate pH6	324	99
59	1	3	0	20	10	50	0	5	20	0.5	5	0.75	Sodium Chloride	1	Tris Ethanoate pH6	195	4
59	1	4	0	20	10	50	0	5	20	0.5	5	0.75	Sodium Chloride	1	Tris Ethanoate pH6	23	694
59	2	1	1.4	20	10	50	0	5	20	0.5	5	0.75	Sodium Chloride	1	Tris Ethanoate pH6	110	641
59	2	2	1.4	20	10	50	0	5	20	0.5	5	0.75	Sodium Chloride	1	Tris Ethanoate pH6	324	225
59	2	3	1.4	20	10	50	0	5	20	0.5	5	0.75	Sodium Chloride	1	Tris Ethanoate pH6	195	407
59	2	4	1.4	20	10	50	0	5	20	0.5	5	0.75	Sodium Chloride	1	Tris Ethanoate pH6	23	112
60	1	1	0	10	10	50	0	2.5	20	1	5	0.75	Sodium Chloride	0	Tris Ethanoate pH6	100	312
60	1	2	0	10	10	50	0	2.5	20	1	5	0.75	Sodium Chloride	0	Tris Ethanoate pH6	164	537
60	1	3	0	10	10	50	0	2.5	20	1	5	0.75	Sodium Chloride	0	Tris Ethanoate pH6	93	158
60	1	4	0	10	10	50	0	2.5	20	1	5	0.75	Sodium Chloride	0	Tris Ethanoate pH6	253	743
60	2	1	1.4	10	10	50	0	2.5	20	1	5	0.75	Sodium Chloride	0	Tris Ethanoate pH6	100	424
60	2	2	1.4	10	10	50	0	2.5	20	1	5	0.75	Sodium Chloride	0	Tris Ethanoate pH6	164	339
60	2	3	1.4	10	10	50	0	2.5	20	1	5	0.75	Sodium Chloride	0	Tris Ethanoate pH6	93	265
60	2	4	1.4	10	10	50	0	2.5	20	1	5	0.75	Sodium Chloride	0	Tris Ethanoate pH6	253	16
61	1	1	0	40	10	50	20	0	0	0.5	5	0.75	Sodium Chloride	2	Tris Ethanoate pH8	270	651
61	1	2	0	40	10	50	20	0	0	0.5	5	0.75	Sodium Chloride	2	Tris Ethanoate pH8	317	726
61	1	3	0	40	10	50	20	0	0	0.5	5	0.75	Sodium Chloride	2	Tris Ethanoate pH8	47	396
61	1	4	0	40	10	50	20	0	0	0.5	5	0.75	Sodium Chloride	2	Tris Ethanoate pH8	302	168
61	2	1	1.4	40	10	50	20	0	0	0.5	5	0.75	Sodium Chloride	2	Tris Ethanoate pH8	270	621
61	2	2	1.4	40	10	50	20	0	0	0.5	5	0.75	Sodium Chloride	2	Tris Ethanoate pH8	317	385
61	2	3	1.4	40	10	50	20	0	0	0.5	5	0.75	Sodium Chloride	2	Tris Ethanoate pH8	47	129
61	2	4	1.4	40	10	50	20	0	0	0.5	5	0.75	Sodium Chloride	2	Tris Ethanoate pH8	302	649
62	1	1	0	10	10	50	0	5	20	1	5	0.75	Sodium Chloride	0	Tris Ethanoate pH6	244	679
62	1	2	0	10	10	50	0	5	20	1	5	0.75	Sodium Chloride	0	Tris Ethanoate pH6	363	428
62	1	3	0	10	10	50	0	5	20	1	5	0.75	Sodium Chloride	0	Tris Ethanoate pH6	127	693
62	1	4	0	10	10	50	0	5	20	1	5	0.75	Sodium Chloride	0	Tris Ethanoate pH6	49	580
62	2	1	1.4	10	10	50	0	5	20	1	5	0.75	Sodium Chloride	0	Tris Ethanoate pH6	244	1
62	2	2	1.4	10	10	50	0	5	20	1	5	0.75	Sodium Chloride	0	Tris Ethanoate pH6	363	57
62	2	3	1.4	10	10	50	0	5	20	1	5	0.75	Sodium Chloride	0	Tris Ethanoate pH6	127	419
62	2	4	1.4	10	10	50	0	5	20	1	5	0.75	Sodium Chloride	0	Tris Ethanoate pH6	49	318
63	1	1	0	20	10	50	20	2.5	0	0.5	5	0.75	Sodium Chloride	1	Tris Ethanoate pH8	52	524
63	1	2	0	20	10	50	20	2.5	0	0.5	5	0.75	Sodium Chloride	1	Tris Ethanoate pH8	199	632
63	1	3	0	20	10	50	20	2.5	0	0.5	5	0.75	Sodium Chloride	1	Tris Ethanoate pH8	364	195
63	1	4	0	20	10	50	20	2.5	0	0.5	5	0.75	Sodium Chloride	1	Tris Ethanoate pH8	78	662
63	2	1	1.4	20	10	50	20	2.5	0	0.5	5	0.75	Sodium Chloride	1	Tris Ethanoate pH8	52	721
63	2	2	1.4	20	10	50	20	2.5	0	0.5	5	0.75	Sodium Chloride	1	Tris Ethanoate pH8	199	171
63	2	3	1.4	20	10	50	20	2.5	0	0.5	5	0.75	Sodium Chloride	1	Tris Ethanoate pH8	364	581
63	2	4	1.4	20	10	50	20	2.5	0	0.5	5	0.75	Sodium Chloride	1	Tris Ethanoate pH8	78	26
64	1	1	0	10	10	50	20	2.5	0	0.5	5	0.75	Sodium Chloride	0	Tris Ethanoate pH8	198	292
64	1	2	0	10	10	50	20	2.5	0	0.5	5	0.75	Sodium Chloride	0	Tris Ethanoate pH8	167	686
64	1	3	0	10	10	50	20	2.5	0	0.5	5	0.75	Sodium Chloride	0	Tris Ethanoate pH8	298	705
64	1	4	0	10	10	50	20	2.5	0	0.5	5	0.75	Sodium Chloride	0	Tris Ethanoate pH8	54	555
64	2	1	1.4	10	10	50	20	2.5	0	0.5	5	0.75	Sodium Chloride	0	Tris Ethanoate pH8	198	479
64	2	2	1.4	10	10	50	20	2.5	0	0.5	5	0.75	Sodium Chloride	0	Tris Ethanoate pH8	167	354
64	2	3	1.4	10	10	50	20	2.5	0	0.5	5	0.75	Sodium Chloride	0	Tris Ethanoate pH8	298	206
64	2	4	1.4	10	10	50	20	2.5	0	0.5	5	0.75	Sodium Chloride	0	Tris Ethanoate pH8	54	257
65	1	1	0	20	10	50	20	5	0	0.5	5	0.75	Sodium Chloride	1	Tris Ethanoate pH8	329	408
65	1	2	0	20	10	50	20	5	0	0.5	5	0.75	Sodium Chloride	1	Tris Ethanoate pH8	50	239
65	1	3	0	20	10	50	20	5	0	0.5	5	0.75	Sodium Chloride	1	Tris Ethanoate pH8	366	434
65	1	4	0	20	10	50	20	5	0	0.5	5	0.75	Sodium Chloride	1	Tris Ethanoate pH8	81	280
65	2	1	1.4	20	10	50	20	5	0	0.5	5	0.75	Sodium Chloride	1	Tris Ethanoate pH8	329	665
65	2	2	1.4	20	10	50	20	5	0	0.5	5	0.75	Sodium Chloride	1	Tris Ethanoate pH8	50	263
65	2	3	1.4	20	10	50	20	5	0	0.5	5	0.75	Sodium Chloride	1	Tris Ethanoate pH8	366	82
65	2	4	1.4	20	10	50	20	5	0	0.5	5	0.75	Sodium Chloride	1	Tris Ethanoate pH8	81	490
66	1	1	0	10	10	50	20	0	0	1	5	0.75	Sodium Chloride	0	Tris Ethanoate pH8	15	512
66	1	2	0	10	10	50	20	0	0	1	5	0.75	Sodium Chloride	0	Tris Ethanoate pH8	112	17
66	1	3	0	10	10	50	20	0	0	1	5	0.75	Sodium Chloride	0	Tris Ethanoate pH8	377	493
66	1	4	0	10	10	50	20	0	0	1	5	0.75	Sodium Chloride	0	Tris Ethanoate pH8	339	639
66	2	1	1.4	10	10	50	20	0	0	1	5	0.75	Sodium Chloride	0	Tris Ethanoate pH8	15	278
66	2	2	1.4	10	10	50	20	0	0	1	5	0.75	Sodium Chloride	0	Tris Ethanoate pH8	112	259
66	2	3	1.4	10	10	50	20	0	0	1	5	0.75	Sodium Chloride	0	Tris Ethanoate pH8	377	164
66	2	4	1.4	10	10	50	20	0	0	1	5	0.75	Sodium Chloride	0	Tris Ethanoate pH8	339	366
67	1	1	0	40	10	50	20	5	0	0	5	0.75	Sodium Chloride	2	Tris Ethanoate pH8	202	39
67	1	2	0	40	10	50	20	5	0	0	5	0.75	Sodium Chloride	2	Tris Ethanoate pH8	24	71
67	1	3	0	40	10	50	20	5	0	0	5	0.75	Sodium Chloride	2	Tris Ethanoate pH8	103	360
67	1	4	0	40	10	50	20	5	0	0	5	0.75	Sodium Chloride	2	Tris Ethanoate pH8	322	673
67	2	1	1.4	40	10	50	20	5	0	0	5	0.75	Sodium Chloride	2	Tris Ethanoate pH8	202	223
67	2	2	1.4	40	10	50	20	5	0	0	5	0.75	Sodium Chloride	2	Tris Ethanoate pH8	24	46
67	2	3	1.4	40	10	50	20	5	0	0	5	0.75	Sodium Chloride	2	Tris Ethanoate pH8	103	124
67	2	4	1.4	40	10	50	20	5	0	0	5	0.75	Sodium Chloride	2	Tris Ethanoate pH8	322	458
68	1	1	0	10	10	50	0	2.5	20	0.5	5	0.75	Sodium Chloride	0	Tris Ethanoate pH6	51	87
68	1	2	0	10	10	50	0	2.5	20	0.5	5	0.75	Sodium Chloride	0	Tris Ethanoate pH6	138	607
68	1	3	0	10	10	50	0	2.5	20	0.5	5	0.75	Sodium Chloride	0	Tris Ethanoate pH6	170	567
68	1	4	0	10	10	50	0	2.5	20	0.5	5	0.75	Sodium Chloride	0	Tris Ethanoate pH6	358	745
68	2	1	1.4	10	10	50	0	2.5	20	0.5	5	0.75	Sodium Chloride	0	Tris Ethanoate pH6	51	235
68	2	2	1.4	10	10	50	0	2.5	20	0.5	5	0.75	Sodium Chloride	0	Tris Ethanoate pH6	138	284
68	2	3	1.4	10	10	50	0	2.5	20	0.5	5	0.75	Sodium Chloride	0	Tris Ethanoate pH6	170	344
68	2	4	1.4	10	10	50	0	2.5	20	0.5	5	0.75	Sodium Chloride	0	Tris Ethanoate pH6	358	175
69	1	1	0	10	10	50	20	5	0	0	5	0.75	Sodium Chloride	0	Tris Ethanoate pH8	361	395
69	1	2	0	10	10	50	20	5	0	0	5	0.75	Sodium Chloride	0	Tris Ethanoate pH8	61	11
69	1	3	0	10	10	50	20	5	0	0	5	0.75	Sodium Chloride	0	Tris Ethanoate pH8	150	664
69	1	4	0	10	10	50	20	5	0	0	5	0.75	Sodium Chloride	0	Tris Ethanoate pH8	204	387
69	2	1	1.4	10	10	50	20	5	0	0	5	0.75	Sodium Chloride	0	Tris Ethanoate pH8	361	134
69	2	2	1.4	10	10	50	20	5	0	0	5	0.75	Sodium Chloride	0	Tris Ethanoate pH8	61	515
69	2	3	1.4	10	10	50	20	5	0	0	5	0.75	Sodium Chloride	0	Tris Ethanoate pH8	150	311
69	2	4	1.4	10	10	50	20	5	0	0	5	0.75	Sodium Chloride	0	Tris Ethanoate pH8	204	753
70	1	1	0	40	10	50	0	2.5	20	1	3	0.44999999999999996	Sodium Chloride	2	Tris Ethanoate pH6	221	347
70	1	2	0	40	10	50	0	2.5	20	1	3	0.44999999999999996	Sodium Chloride	2	Tris Ethanoate pH6	220	599
70	1	3	0	40	10	50	0	2.5	20	1	3	0.44999999999999996	Sodium Chloride	2	Tris Ethanoate pH6	299	151
70	1	4	0	40	10	50	0	2.5	20	1	3	0.44999999999999996	Sodium Chloride	2	Tris Ethanoate pH6	21	625
70	2	1	1.4	40	10	50	0	2.5	20	1	3	0.44999999999999996	Sodium Chloride	2	Tris Ethanoate pH6	221	241
70	2	2	1.4	40	10	50	0	2.5	20	1	3	0.44999999999999996	Sodium Chloride	2	Tris Ethanoate pH6	220	286
70	2	3	1.4	40	10	50	0	2.5	20	1	3	0.44999999999999996	Sodium Chloride	2	Tris Ethanoate pH6	299	103
70	2	4	1.4	40	10	50	0	2.5	20	1	3	0.44999999999999996	Sodium Chloride	2	Tris Ethanoate pH6	21	191
71	1	1	0	20	10	50	0	0	20	1	3	0.44999999999999996	Sodium Chloride	1	Tris Ethanoate pH6	143	376
71	1	2	0	20	10	50	0	0	20	1	3	0.44999999999999996	Sodium Chloride	1	Tris Ethanoate pH6	74	471
71	1	3	0	20	10	50	0	0	20	1	3	0.44999999999999996	Sodium Chloride	1	Tris Ethanoate pH6	190	121
71	1	4	0	20	10	50	0	0	20	1	3	0.44999999999999996	Sodium Chloride	1	Tris Ethanoate pH6	345	435
71	2	1	1.4	20	10	50	0	0	20	1	3	0.44999999999999996	Sodium Chloride	1	Tris Ethanoate pH6	143	51
71	2	2	1.4	20	10	50	0	0	20	1	3	0.44999999999999996	Sodium Chloride	1	Tris Ethanoate pH6	74	472
71	2	3	1.4	20	10	50	0	0	20	1	3	0.44999999999999996	Sodium Chloride	1	Tris Ethanoate pH6	190	655
71	2	4	1.4	20	10	50	0	0	20	1	3	0.44999999999999996	Sodium Chloride	1	Tris Ethanoate pH6	345	332
72	1	1	0	20	10	50	20	2.5	0	0	3	0.44999999999999996	Sodium Chloride	1	Tris Ethanoate pH8	371	483
72	1	2	0	20	10	50	20	2.5	0	0	3	0.44999999999999996	Sodium Chloride	1	Tris Ethanoate pH8	314	728
72	1	3	0	20	10	50	20	2.5	0	0	3	0.44999999999999996	Sodium Chloride	1	Tris Ethanoate pH8	256	139
72	1	4	0	20	10	50	20	2.5	0	0	3	0.44999999999999996	Sodium Chloride	1	Tris Ethanoate pH8	163	303
72	2	1	1.4	20	10	50	20	2.5	0	0	3	0.44999999999999996	Sodium Chloride	1	Tris Ethanoate pH8	371	654
72	2	2	1.4	20	10	50	20	2.5	0	0	3	0.44999999999999996	Sodium Chloride	1	Tris Ethanoate pH8	314	248
72	2	3	1.4	20	10	50	20	2.5	0	0	3	0.44999999999999996	Sodium Chloride	1	Tris Ethanoate pH8	256	321
72	2	4	1.4	20	10	50	20	2.5	0	0	3	0.44999999999999996	Sodium Chloride	1	Tris Ethanoate pH8	163	718
73	1	1	0	40	10	50	0	0	20	1	5	0.75	Sodium Chloride	2	Tris Ethanoate pH6	378	403
73	1	2	0	40	10	50	0	0	20	1	5	0.75	Sodium Chloride	2	Tris Ethanoate pH6	114	564
73	1	3	0	40	10	50	0	0	20	1	5	0.75	Sodium Chloride	2	Tris Ethanoate pH6	297	601
73	1	4	0	40	10	50	0	0	20	1	5	0.75	Sodium Chloride	2	Tris Ethanoate pH6	365	199
73	2	1	1.4	40	10	50	0	0	20	1	5	0.75	Sodium Chloride	2	Tris Ethanoate pH6	378	136
73	2	2	1.4	40	10	50	0	0	20	1	5	0.75	Sodium Chloride	2	Tris Ethanoate pH6	114	322
73	2	3	1.4	40	10	50	0	0	20	1	5	0.75	Sodium Chloride	2	Tris Ethanoate pH6	297	85
73	2	4	1.4	40	10	50	0	0	20	1	5	0.75	Sodium Chloride	2	Tris Ethanoate pH6	365	392
74	1	1	0	40	10	50	0	0	20	0	5	0.75	Sodium Chloride	2	Tris Ethanoate pH6	85	27
74	1	2	0	40	10	50	0	0	20	0	5	0.75	Sodium Chloride	2	Tris Ethanoate pH6	211	653
74	1	3	0	40	10	50	0	0	20	0	5	0.75	Sodium Chloride	2	Tris Ethanoate pH6	291	552
74	1	4	0	40	10	50	0	0	20	0	5	0.75	Sodium Chloride	2	Tris Ethanoate pH6	252	559
74	2	1	1.4	40	10	50	0	0	20	0	5	0.75	Sodium Chloride	2	Tris Ethanoate pH6	85	429
74	2	2	1.4	40	10	50	0	0	20	0	5	0.75	Sodium Chloride	2	Tris Ethanoate pH6	211	313
74	2	3	1.4	40	10	50	0	0	20	0	5	0.75	Sodium Chloride	2	Tris Ethanoate pH6	291	578
74	2	4	1.4	40	10	50	0	0	20	0	5	0.75	Sodium Chloride	2	Tris Ethanoate pH6	252	182
75	1	1	0	20	10	50	0	0	20	0.5	5	0.75	Sodium Chloride	1	Tris Ethanoate pH6	304	597
75	1	2	0	20	10	50	0	0	20	0.5	5	0.75	Sodium Chloride	1	Tris Ethanoate pH6	175	518
75	1	3	0	20	10	50	0	0	20	0.5	5	0.75	Sodium Chloride	1	Tris Ethanoate pH6	347	201
75	1	4	0	20	10	50	0	0	20	0.5	5	0.75	Sodium Chloride	1	Tris Ethanoate pH6	115	503
75	2	1	1.4	20	10	50	0	0	20	0.5	5	0.75	Sodium Chloride	1	Tris Ethanoate pH6	304	579
75	2	2	1.4	20	10	50	0	0	20	0.5	5	0.75	Sodium Chloride	1	Tris Ethanoate pH6	175	438
75	2	3	1.4	20	10	50	0	0	20	0.5	5	0.75	Sodium Chloride	1	Tris Ethanoate pH6	347	147
75	2	4	1.4	20	10	50	0	0	20	0.5	5	0.75	Sodium Chloride	1	Tris Ethanoate pH6	115	67
76	1	1	0	20	10	50	0	2.5	20	1	3	0.44999999999999996	Sodium Chloride	1	Tris Ethanoate pH6	288	576
76	1	2	0	20	10	50	0	2.5	20	1	3	0.44999999999999996	Sodium Chloride	1	Tris Ethanoate pH6	259	416
76	1	3	0	20	10	50	0	2.5	20	1	3	0.44999999999999996	Sodium Chloride	1	Tris Ethanoate pH6	321	90
76	1	4	0	20	10	50	0	2.5	20	1	3	0.44999999999999996	Sodium Chloride	1	Tris Ethanoate pH6	146	539
76	2	1	1.4	20	10	50	0	2.5	20	1	3	0.44999999999999996	Sodium Chloride	1	Tris Ethanoate pH6	288	504
76	2	2	1.4	20	10	50	0	2.5	20	1	3	0.44999999999999996	Sodium Chloride	1	Tris Ethanoate pH6	259	465
76	2	3	1.4	20	10	50	0	2.5	20	1	3	0.44999999999999996	Sodium Chloride	1	Tris Ethanoate pH6	321	22
76	2	4	1.4	20	10	50	0	2.5	20	1	3	0.44999999999999996	Sodium Chloride	1	Tris Ethanoate pH6	146	455
77	1	1	0	10	10	50	20	5	0	0	5	0.75	Sodium Chloride	0	Tris Ethanoate pH8	335	226
77	1	2	0	10	10	50	20	5	0	0	5	0.75	Sodium Chloride	0	Tris Ethanoate pH8	155	10
77	1	3	0	10	10	50	20	5	0	0	5	0.75	Sodium Chloride	0	Tris Ethanoate pH8	311	118
77	1	4	0	10	10	50	20	5	0	0	5	0.75	Sodium Chloride	0	Tris Ethanoate pH8	177	630
77	2	1	1.4	10	10	50	20	5	0	0	5	0.75	Sodium Chloride	0	Tris Ethanoate pH8	335	667
77	2	2	1.4	10	10	50	20	5	0	0	5	0.75	Sodium Chloride	0	Tris Ethanoate pH8	155	729
77	2	3	1.4	10	10	50	20	5	0	0	5	0.75	Sodium Chloride	0	Tris Ethanoate pH8	311	78
77	2	4	1.4	10	10	50	20	5	0	0	5	0.75	Sodium Chloride	0	Tris Ethanoate pH8	177	336
78	1	1	0	10	10	50	20	0	0	0.5	5	0.75	Sodium Chloride	0	Tris Ethanoate pH8	290	173
78	1	2	0	10	10	50	20	0	0	0.5	5	0.75	Sodium Chloride	0	Tris Ethanoate pH8	40	306
78	1	3	0	10	10	50	20	0	0	0.5	5	0.75	Sodium Chloride	0	Tris Ethanoate pH8	193	346
78	1	4	0	10	10	50	20	0	0	0.5	5	0.75	Sodium Chloride	0	Tris Ethanoate pH8	206	511
78	2	1	1.4	10	10	50	20	0	0	0.5	5	0.75	Sodium Chloride	0	Tris Ethanoate pH8	290	596
78	2	2	1.4	10	10	50	20	0	0	0.5	5	0.75	Sodium Chloride	0	Tris Ethanoate pH8	40	36
78	2	3	1.4	10	10	50	20	0	0	0.5	5	0.75	Sodium Chloride	0	Tris Ethanoate pH8	193	642
78	2	4	1.4	10	10	50	20	0	0	0.5	5	0.75	Sodium Chloride	0	Tris Ethanoate pH8	206	501
79	1	1	0	10	10	50	0	2.5	20	0	3	0.44999999999999996	Sodium Chloride	0	Tris Ethanoate pH6	48	18
79	1	2	0	10	10	50	0	2.5	20	0	3	0.44999999999999996	Sodium Chloride	0	Tris Ethanoate pH6	145	755
79	1	3	0	10	10	50	0	2.5	20	0	3	0.44999999999999996	Sodium Chloride	0	Tris Ethanoate pH6	31	460
79	1	4	0	10	10	50	0	2.5	20	0	3	0.44999999999999996	Sodium Chloride	0	Tris Ethanoate pH6	235	592
79	2	1	1.4	10	10	50	0	2.5	20	0	3	0.44999999999999996	Sodium Chloride	0	Tris Ethanoate pH6	48	75
79	2	2	1.4	10	10	50	0	2.5	20	0	3	0.44999999999999996	Sodium Chloride	0	Tris Ethanoate pH6	145	329
79	2	3	1.4	10	10	50	0	2.5	20	0	3	0.44999999999999996	Sodium Chloride	0	Tris Ethanoate pH6	31	491
79	2	4	1.4	10	10	50	0	2.5	20	0	3	0.44999999999999996	Sodium Chloride	0	Tris Ethanoate pH6	235	547
80	1	1	0	40	10	50	20	2.5	0	1	5	0.75	Sodium Chloride	2	Tris Ethanoate pH8	176	88
80	1	2	0	40	10	50	20	2.5	0	1	5	0.75	Sodium Chloride	2	Tris Ethanoate pH8	46	213
80	1	3	0	40	10	50	20	2.5	0	1	5	0.75	Sodium Chloride	2	Tris Ethanoate pH8	278	242
80	1	4	0	40	10	50	20	2.5	0	1	5	0.75	Sodium Chloride	2	Tris Ethanoate pH8	310	508
80	2	1	1.4	40	10	50	20	2.5	0	1	5	0.75	Sodium Chloride	2	Tris Ethanoate pH8	176	86
80	2	2	1.4	40	10	50	20	2.5	0	1	5	0.75	Sodium Chloride	2	Tris Ethanoate pH8	46	253
80	2	3	1.4	40	10	50	20	2.5	0	1	5	0.75	Sodium Chloride	2	Tris Ethanoate pH8	278	450
80	2	4	1.4	40	10	50	20	2.5	0	1	5	0.75	Sodium Chloride	2	Tris Ethanoate pH8	310	302
81	1	1	0	40	10	50	0	5	20	1	3	0.44999999999999996	Sodium Chloride	2	Tris Ethanoate pH6	121	61
81	1	2	0	40	10	50	0	5	20	1	3	0.44999999999999996	Sodium Chloride	2	Tris Ethanoate pH6	152	674
81	1	3	0	40	10	50	0	5	20	1	3	0.44999999999999996	Sodium Chloride	2	Tris Ethanoate pH6	154	328
81	1	4	0	40	10	50	0	5	20	1	3	0.44999999999999996	Sodium Chloride	2	Tris Ethanoate pH6	105	114
81	2	1	1.4	40	10	50	0	5	20	1	3	0.44999999999999996	Sodium Chloride	2	Tris Ethanoate pH6	121	541
81	2	2	1.4	40	10	50	0	5	20	1	3	0.44999999999999996	Sodium Chloride	2	Tris Ethanoate pH6	152	23
81	2	3	1.4	40	10	50	0	5	20	1	3	0.44999999999999996	Sodium Chloride	2	Tris Ethanoate pH6	154	50
81	2	4	1.4	40	10	50	0	5	20	1	3	0.44999999999999996	Sodium Chloride	2	Tris Ethanoate pH6	105	467
82	1	1	0	40	10	50	20	0	0	1	5	0.75	Sodium Chloride	2	Tris Ethanoate pH8	34	308
82	1	2	0	40	10	50	20	0	0	1	5	0.75	Sodium Chloride	2	Tris Ethanoate pH8	262	295
82	1	3	0	40	10	50	20	0	0	1	5	0.75	Sodium Chloride	2	Tris Ethanoate pH8	90	469
82	1	4	0	40	10	50	20	0	0	1	5	0.75	Sodium Chloride	2	Tris Ethanoate pH8	247	433
82	2	1	1.4	40	10	50	20	0	0	1	5	0.75	Sodium Chloride	2	Tris Ethanoate pH8	34	586
82	2	2	1.4	40	10	50	20	0	0	1	5	0.75	Sodium Chloride	2	Tris Ethanoate pH8	262	190
82	2	3	1.4	40	10	50	20	0	0	1	5	0.75	Sodium Chloride	2	Tris Ethanoate pH8	90	668
82	2	4	1.4	40	10	50	20	0	0	1	5	0.75	Sodium Chloride	2	Tris Ethanoate pH8	247	255
83	1	1	0	10	10	50	0	0	20	0.5	3	0.44999999999999996	Sodium Chloride	0	Tris Ethanoate pH6	37	425
83	1	2	0	10	10	50	0	0	20	0.5	3	0.44999999999999996	Sodium Chloride	0	Tris Ethanoate pH6	215	220
83	1	3	0	10	10	50	0	0	20	0.5	3	0.44999999999999996	Sodium Chloride	0	Tris Ethanoate pH6	107	420
83	1	4	0	10	10	50	0	0	20	0.5	3	0.44999999999999996	Sodium Chloride	0	Tris Ethanoate pH6	36	128
83	2	1	1.4	10	10	50	0	0	20	0.5	3	0.44999999999999996	Sodium Chloride	0	Tris Ethanoate pH6	37	646
83	2	2	1.4	10	10	50	0	0	20	0.5	3	0.44999999999999996	Sodium Chloride	0	Tris Ethanoate pH6	215	64
83	2	3	1.4	10	10	50	0	0	20	0.5	3	0.44999999999999996	Sodium Chloride	0	Tris Ethanoate pH6	107	393
83	2	4	1.4	10	10	50	0	0	20	0.5	3	0.44999999999999996	Sodium Chloride	0	Tris Ethanoate pH6	36	162
84	1	1	0	10	10	50	20	5	0	0.5	3	0.44999999999999996	Sodium Chloride	0	Tris Ethanoate pH8	315	227
84	1	2	0	10	10	50	20	5	0	0.5	3	0.44999999999999996	Sodium Chloride	0	Tris Ethanoate pH8	368	699
84	1	3	0	10	10	50	20	5	0	0.5	3	0.44999999999999996	Sodium Chloride	0	Tris Ethanoate pH8	96	254
84	1	4	0	10	10	50	20	5	0	0.5	3	0.44999999999999996	Sodium Chloride	0	Tris Ethanoate pH8	306	272
84	2	1	1.4	10	10	50	20	5	0	0.5	3	0.44999999999999996	Sodium Chloride	0	Tris Ethanoate pH8	315	150
84	2	2	1.4	10	10	50	20	5	0	0.5	3	0.44999999999999996	Sodium Chloride	0	Tris Ethanoate pH8	368	123
84	2	3	1.4	10	10	50	20	5	0	0.5	3	0.44999999999999996	Sodium Chloride	0	Tris Ethanoate pH8	96	561
84	2	4	1.4	10	10	50	20	5	0	0.5	3	0.44999999999999996	Sodium Chloride	0	Tris Ethanoate pH8	306	548
85	1	1	0	40	10	50	0	5	20	0	3	0.44999999999999996	Sodium Chloride	2	Tris Ethanoate pH6	248	189
85	1	2	0	40	10	50	0	5	20	0	3	0.44999999999999996	Sodium Chloride	2	Tris Ethanoate pH6	157	362
85	1	3	0	40	10	50	0	5	20	0	3	0.44999999999999996	Sodium Chloride	2	Tris Ethanoate pH6	97	652
85	1	4	0	40	10	50	0	5	20	0	3	0.44999999999999996	Sodium Chloride	2	Tris Ethanoate pH6	188	96
85	2	1	1.4	40	10	50	0	5	20	0	3	0.44999999999999996	Sodium Chloride	2	Tris Ethanoate pH6	248	722
85	2	2	1.4	40	10	50	0	5	20	0	3	0.44999999999999996	Sodium Chloride	2	Tris Ethanoate pH6	157	608
85	2	3	1.4	40	10	50	0	5	20	0	3	0.44999999999999996	Sodium Chloride	2	Tris Ethanoate pH6	97	647
85	2	4	1.4	40	10	50	0	5	20	0	3	0.44999999999999996	Sodium Chloride	2	Tris Ethanoate pH6	188	500
86	1	1	0	40	10	50	20	2.5	0	0	5	0.75	Sodium Chloride	2	Tris Ethanoate pH8	109	135
86	1	2	0	40	10	50	20	2.5	0	0	5	0.75	Sodium Chloride	2	Tris Ethanoate pH8	2	466
86	1	3	0	40	10	50	20	2.5	0	0	5	0.75	Sodium Chloride	2	Tris Ethanoate pH8	269	165
86	1	4	0	40	10	50	20	2.5	0	0	5	0.75	Sodium Chloride	2	Tris Ethanoate pH8	341	461
86	2	1	1.4	40	10	50	20	2.5	0	0	5	0.75	Sodium Chloride	2	Tris Ethanoate pH8	109	390
86	2	2	1.4	40	10	50	20	2.5	0	0	5	0.75	Sodium Chloride	2	Tris Ethanoate pH8	2	691
86	2	3	1.4	40	10	50	20	2.5	0	0	5	0.75	Sodium Chloride	2	Tris Ethanoate pH8	269	685
86	2	4	1.4	40	10	50	20	2.5	0	0	5	0.75	Sodium Chloride	2	Tris Ethanoate pH8	341	554
87	1	1	0	20	10	50	20	0	0	0	3	0.44999999999999996	Sodium Chloride	1	Tris Ethanoate pH8	357	690
87	1	2	0	20	10	50	20	0	0	0	3	0.44999999999999996	Sodium Chloride	1	Tris Ethanoate pH8	249	208
87	1	3	0	20	10	50	20	0	0	0	3	0.44999999999999996	Sodium Chloride	1	Tris Ethanoate pH8	367	200
87	1	4	0	20	10	50	20	0	0	0	3	0.44999999999999996	Sodium Chloride	1	Tris Ethanoate pH8	33	570
87	2	1	1.4	20	10	50	20	0	0	0	3	0.44999999999999996	Sodium Chloride	1	Tris Ethanoate pH8	357	488
87	2	2	1.4	20	10	50	20	0	0	0	3	0.44999999999999996	Sodium Chloride	1	Tris Ethanoate pH8	249	436
87	2	3	1.4	20	10	50	20	0	0	0	3	0.44999999999999996	Sodium Chloride	1	Tris Ethanoate pH8	367	3
87	2	4	1.4	20	10	50	20	0	0	0	3	0.44999999999999996	Sodium Chloride	1	Tris Ethanoate pH8	33	364
88	1	1	0	10	10	50	0	5	20	1	3	0.44999999999999996	Sodium Chloride	0	Tris Ethanoate pH6	307	358
88	1	2	0	10	10	50	0	5	20	1	3	0.44999999999999996	Sodium Chloride	0	Tris Ethanoate pH6	265	724
88	1	3	0	10	10	50	0	5	20	1	3	0.44999999999999996	Sodium Chloride	0	Tris Ethanoate pH6	3	391
88	1	4	0	10	10	50	0	5	20	1	3	0.44999999999999996	Sodium Chloride	0	Tris Ethanoate pH6	207	540
88	2	1	1.4	10	10	50	0	5	20	1	3	0.44999999999999996	Sodium Chloride	0	Tris Ethanoate pH6	307	357
88	2	2	1.4	10	10	50	0	5	20	1	3	0.44999999999999996	Sodium Chloride	0	Tris Ethanoate pH6	265	452
88	2	3	1.4	10	10	50	0	5	20	1	3	0.44999999999999996	Sodium Chloride	0	Tris Ethanoate pH6	3	170
88	2	4	1.4	10	10	50	0	5	20	1	3	0.44999999999999996	Sodium Chloride	0	Tris Ethanoate pH6	207	677
89	1	1	0	20	10	50	20	0	0	1	5	0.75	Sodium Chloride	1	Tris Ethanoate pH8	122	236
89	1	2	0	20	10	50	20	0	0	1	5	0.75	Sodium Chloride	1	Tris Ethanoate pH8	300	83
89	1	3	0	20	10	50	20	0	0	1	5	0.75	Sodium Chloride	1	Tris Ethanoate pH8	246	183
89	1	4	0	20	10	50	20	0	0	1	5	0.75	Sodium Chloride	1	Tris Ethanoate pH8	287	260
89	2	1	1.4	20	10	50	20	0	0	1	5	0.75	Sodium Chloride	1	Tris Ethanoate pH8	122	93
89	2	2	1.4	20	10	50	20	0	0	1	5	0.75	Sodium Chloride	1	Tris Ethanoate pH8	300	545
89	2	3	1.4	20	10	50	20	0	0	1	5	0.75	Sodium Chloride	1	Tris Ethanoate pH8	246	386
89	2	4	1.4	20	10	50	20	0	0	1	5	0.75	Sodium Chloride	1	Tris Ethanoate pH8	287	186
90	1	1	0	40	10	50	20	0	0	0	5	0.75	Sodium Chloride	2	Tris Ethanoate pH8	18	203
90	1	2	0	40	10	50	20	0	0	0	5	0.75	Sodium Chloride	2	Tris Ethanoate pH8	229	401
90	1	3	0	40	10	50	20	0	0	0	5	0.75	Sodium Chloride	2	Tris Ethanoate pH8	318	618
90	1	4	0	40	10	50	20	0	0	0	5	0.75	Sodium Chloride	2	Tris Ethanoate pH8	153	648
90	2	1	1.4	40	10	50	20	0	0	0	5	0.75	Sodium Chloride	2	Tris Ethanoate pH8	18	404
90	2	2	1.4	40	10	50	20	0	0	0	5	0.75	Sodium Chloride	2	Tris Ethanoate pH8	229	507
90	2	3	1.4	40	10	50	20	0	0	0	5	0.75	Sodium Chloride	2	Tris Ethanoate pH8	318	324
90	2	4	1.4	40	10	50	20	0	0	0	5	0.75	Sodium Chloride	2	Tris Ethanoate pH8	153	658
91	1	1	0	10	10	50	20	0	0	0	5	0.75	Sodium Chloride	0	Tris Ethanoate pH8	86	43
91	1	2	0	10	10	50	20	0	0	0	5	0.75	Sodium Chloride	0	Tris Ethanoate pH8	4	106
91	1	3	0	10	10	50	20	0	0	0	5	0.75	Sodium Chloride	0	Tris Ethanoate pH8	337	707
91	1	4	0	10	10	50	20	0	0	0	5	0.75	Sodium Chloride	0	Tris Ethanoate pH8	292	418
91	2	1	1.4	10	10	50	20	0	0	0	5	0.75	Sodium Chloride	0	Tris Ethanoate pH8	86	536
91	2	2	1.4	10	10	50	20	0	0	0	5	0.75	Sodium Chloride	0	Tris Ethanoate pH8	4	215
91	2	3	1.4	10	10	50	20	0	0	0	5	0.75	Sodium Chloride	0	Tris Ethanoate pH8	337	267
91	2	4	1.4	10	10	50	20	0	0	0	5	0.75	Sodium Chloride	0	Tris Ethanoate pH8	292	598
92	1	1	0	10	10	50	0	2.5	20	0	5	0.75	Sodium Chloride	0	Tris Ethanoate pH6	104	207
92	1	2	0	10	10	50	0	2.5	20	0	5	0.75	Sodium Chloride	0	Tris Ethanoate pH6	16	703
92	1	3	0	10	10	50	0	2.5	20	0	5	0.75	Sodium Chloride	0	Tris Ethanoate pH6	369	319
92	1	4	0	10	10	50	0	2.5	20	0	5	0.75	Sodium Chloride	0	Tris Ethanoate pH6	39	299
92	2	1	1.4	10	10	50	0	2.5	20	0	5	0.75	Sodium Chloride	0	Tris Ethanoate pH6	104	62
92	2	2	1.4	10	10	50	0	2.5	20	0	5	0.75	Sodium Chloride	0	Tris Ethanoate pH6	16	427
92	2	3	1.4	10	10	50	0	2.5	20	0	5	0.75	Sodium Chloride	0	Tris Ethanoate pH6	369	233
92	2	4	1.4	10	10	50	0	2.5	20	0	5	0.75	Sodium Chloride	0	Tris Ethanoate pH6	39	683
93	1	1	0	10	10	50	0	0	20	0	5	0.75	Sodium Chloride	0	Tris Ethanoate pH6	66	111
93	1	2	0	10	10	50	0	0	20	0	5	0.75	Sodium Chloride	0	Tris Ethanoate pH6	228	405
93	1	3	0	10	10	50	0	0	20	0	5	0.75	Sodium Chloride	0	Tris Ethanoate pH6	325	543
93	1	4	0	10	10	50	0	0	20	0	5	0.75	Sodium Chloride	0	Tris Ethanoate pH6	56	577
93	2	1	1.4	10	10	50	0	0	20	0	5	0.75	Sodium Chloride	0	Tris Ethanoate pH6	66	320
93	2	2	1.4	10	10	50	0	0	20	0	5	0.75	Sodium Chloride	0	Tris Ethanoate pH6	228	19
93	2	3	1.4	10	10	50	0	0	20	0	5	0.75	Sodium Chloride	0	Tris Ethanoate pH6	325	229
93	2	4	1.4	10	10	50	0	0	20	0	5	0.75	Sodium Chloride	0	Tris Ethanoate pH6	56	98
94	1	1	0	10	10	50	20	5	0	0	3	0.44999999999999996	Sodium Chloride	0	Tris Ethanoate pH8	89	221
94	1	2	0	10	10	50	20	5	0	0	3	0.44999999999999996	Sodium Chloride	0	Tris Ethanoate pH8	180	287
94	1	3	0	10	10	50	20	5	0	0	3	0.44999999999999996	Sodium Chloride	0	Tris Ethanoate pH8	68	304
94	1	4	0	10	10	50	20	5	0	0	3	0.44999999999999996	Sodium Chloride	0	Tris Ethanoate pH8	166	279
94	2	1	1.4	10	10	50	20	5	0	0	3	0.44999999999999996	Sodium Chloride	0	Tris Ethanoate pH8	89	744
94	2	2	1.4	10	10	50	20	5	0	0	3	0.44999999999999996	Sodium Chloride	0	Tris Ethanoate pH8	180	55
94	2	3	1.4	10	10	50	20	5	0	0	3	0.44999999999999996	Sodium Chloride	0	Tris Ethanoate pH8	68	143
94	2	4	1.4	10	10	50	20	5	0	0	3	0.44999999999999996	Sodium Chloride	0	Tris Ethanoate pH8	166	582
95	1	1	0	40	10	50	0	2.5	20	1	5	0.75	Sodium Chloride	2	Tris Ethanoate pH6	271	519
95	1	2	0	40	10	50	0	2.5	20	1	5	0.75	Sodium Chloride	2	Tris Ethanoate pH6	119	184
95	1	3	0	40	10	50	0	2.5	20	1	5	0.75	Sodium Chloride	2	Tris Ethanoate pH6	79	333
95	1	4	0	40	10	50	0	2.5	20	1	5	0.75	Sodium Chloride	2	Tris Ethanoate pH6	106	426
95	2	1	1.4	40	10	50	0	2.5	20	1	5	0.75	Sodium Chloride	2	Tris Ethanoate pH6	271	445
95	2	2	1.4	40	10	50	0	2.5	20	1	5	0.75	Sodium Chloride	2	Tris Ethanoate pH6	119	382
95	2	3	1.4	40	10	50	0	2.5	20	1	5	0.75	Sodium Chloride	2	Tris Ethanoate pH6	79	535
95	2	4	1.4	40	10	50	0	2.5	20	1	5	0.75	Sodium Chloride	2	Tris Ethanoate pH6	106	623
